# Supplementary material for: Next generation sequencing unravels the biosynthetic ability of Spearmint (Mentha spicata) peltate glandular trichomes through comparative transcriptomics
Source: BMC Plant Biol. 2014 Nov 1;14:292. doi: 10.1186/s12870-014-0292-5 (PMC4232691; doi:10.1186/s12870-014-0292-5)
Supplement: Additional file 3: — Differentially expressed genes in PGT. [file 12870_2014_292_MOESM3_ESM.csv]

Expression level in leaf, leaf-PGT and PGT.
Expression level: RSEM (normalized reads counts by RSEM algorithm) (log2)
Name	leaf	leaf-PGT	PGT	FC(PGT-leaf_PGT)	arabidopsis ID	arabidopsis description	nr description
comp32192_c0	7.912949198	0	12.20142558	12.20142558	-	-	-
comp27450_c0	0	0	11.34150214	11.34150214	-	-	hypothetical protein
comp38615_c0	6.455656002	0	10.91339808	10.91339808	-	-	-
comp24882_c0	6.298658316	0.871843649	11.05688153	10.18503788	-	-	-
comp35363_c0	4.645009884	0	9.897270683	9.897270683	-	-	-
comp24882_c1	8.039138394	2.201633861	12.08687928	9.885245419	AT5G59320	lipid transfer protein 3	hypothetical protein, partial
comp31529_c0	6.628044483	0.070389328	9.281257771	9.210868443	-	-	-
comp32519_c0	6.297925053	1.89917563	11.08393135	9.18475572	-	-	-
comp26647_c0	2.803227036	0	9.092043544	9.092043544	-	-	-
comp15545_c0	4.257764969	1.589763487	10.57111741	8.981353923	-	-	-
comp32821_c0	10.89305879	6.264911693	15.16118976	8.896278067	AT5G59320	lipid transfer protein 3	hypothetical protein, partial
comp45462_c0	2.608809243	0.632268215	9.242626322	8.610358107	AT5G61412	unknown protein; FUNCTIONS IN: molecular_function	hypothetical protein MTR_1g108620
comp14156_c0	4.187451054	1.263034406	9.856690076	8.59365567	-	-	-
comp43257_c0	4.086613947	0	8.59118571	8.59118571	AT4G02780	Terpenoid cyclases/Protein	copalyl diphosphate synthase 2
comp38700_c0	7.696272084	3.107687869	11.66633941	8.558651541	AT3G48310	cytochrome P450, family 71, subfamily A,	unnamed protein product
comp35437_c0	4.791293149	0.310340121	8.788489963	8.478149842	AT5G23960	terpene synthase 21	terpene synthase 6
comp14004_c0	7.114367025	4.785550552	13.15875326	8.373202708	-	-	-
comp35478_c0	4.814037648	0.443606651	8.792595103	8.348988452	AT3G14520	Terpenoid cyclases/Protein prenyltransferases superfamily	BCGS_ORIVURecName: Full=Bicyclogermacrene synthase; Short=Ovtps4
comp26647_c3	3.969933275	0.963474124	9.265263413	8.301789289	-	-	(E)-B-farnesene synthase
comp31970_c0	5.418864577	2.336283388	10.62700486	8.290721472	-	-	-
comp29550_c0	0	0	8.275565835	8.275565835	-	-	-
comp33706_c0	6.601845057	2.201633861	10.41459011	8.212956249	AT3G14520	terpene synthase 21	TPSCM_MENPIRecName: Full=Cis-muuroladiene synthase; Short=MxpSS1
comp33747_c0	5.071676874	1.195347598	9.267301697	8.071954099	AT1G55230	Family of unknown function (DUF716)	predicted protein
comp26585_c0	0	0	8.00270252	8.00270252	-	-	Ac1147-like protein
comp29078_c0	3.111031312	0	7.915879379	7.915879379	AT2G41400	Pollen Ole e 1 allergen and extensin family protein	Pollen Ole e 1 allergen and extensin family protein
comp28746_c0	3.169925001	0.344828497	8.241268177	7.89643968	AT1G06475	unknown protein; Has 35333 Blast hits to 34131	predicted protein
comp49356_c0	1.495695163	0	7.831623937	7.831623937	-	-	-
comp48118_c0	1.948600847	0	7.777288197	7.777288197	-	-	-
comp28640_c0	2.887525271	0	7.764340847	7.764340847	AT5G58780	Undecaprenyl pyrophosphate synthetase family protein	PREDICTED: dehydrodolichyl diphosphate synthase 2-like
comp27617_c4	0	0	7.76420813	7.76420813	-	-	hypothetical protein Bm1_04940
comp35389_c0	5.211790976	1.831877241	9.575728316	7.743851075	AT4G38460	geranylgeranyl reductase	AF182827_1geranyl diphosphate synthase small subunit
comp28682_c0	5.46662712	1.835924074	9.535469797	7.699545723	-	-	-
comp31066_c0	0	0	7.5987225	7.5987225	-	-	-
comp39878_c3	2.244887059	0	7.590063019	7.590063019	AT2G45220	Plant invertase/pectin methylesterase inhibitor	predicted protein
comp27617_c1	0	0	7.561402516	7.561402516	-	-	hypothetical protein Bm1_23695
comp26647_c2	4.998646839	1.66448284	9.184900131	7.520417291	AT4G20230	Terpenoid cyclases/Protein prenyltransferases superfamily	(E)-beta-farnesene synthase 2
comp35318_c2	3.171527106	0.86393845	8.377470843	7.513532393	AT5G51950	Glucose-methanol-choline (GMC) oxidoreductase family	hypothetical protein ZEAMMB73_541586
comp35436_c0	4.613531653	1.925999419	9.438209668	7.512210249	AT1G62770	Plant invertase/pectin methylesterase inhibitor	PREDICTED: 21 kDa protein
comp29342_c0	2.675815931	0	7.4009648	7.4009648	AT2G01200	indole-3-acetic acid inducible 32	IAA32
comp35252_c0	2.198494154	0	7.384136172	7.384136172	AT5G16990	Zinc-binding dehydrogenase family protein	PULR_MENPIRecName: Full=(+)-pulegone reductase
comp26582_c1	0	0	7.381023747	7.381023747	-	-	conserved hypothetical protein
comp41700_c0	5.082787732	1.541019153	8.901741818	7.360722665	AT4G36810	geranylgeranyl pyrophosphate synthase 1	AF182828_1geranyl diphosphate synthase large subunit
comp24701_c0	2.060047384	0.687060688	8.043355442	7.356294754	AT5G23960	terpene synthase 21	BCGS_ORIVURecName: Full=Bicyclogermacrene synthase; Short=Ovtps4
comp26585_c3	0	0	7.318768743	7.318768743	-	-	hypothetical protein TRIADDRAFT_51202
comp49795_c0	0	0	7.282532473	7.282532473	-	-	hypothetical protein DAPPUDRAFT_123629
comp39856_c0	2.615887074	0	7.264817887	7.264817887	AT5G67550	unknown protein; FUNCTIONS IN: molecular_function	unnamed protein product
comp15573_c0	6.071462363	4.038260575	11.30066715	7.262406575	-	-	-
comp39915_c0	5.581351247	2.523561956	9.783047335	7.259485379	AT4G31970	cytochrome P450, family 82, subfamily C,	PREDICTED: cytochrome P450 82A4-like
comp53697_c0	0	0	7.231221181	7.231221181	-	-	-
comp36103_c0	6.421559945	3.745237332	10.96965992	7.224422588	AT5G52390	PAR1 protein	PREDICTED: uncharacterized protein LOC100244692
comp13581_c0	0	0	7.206526016	7.206526016	-	-	hypothetical protein CGI_10000276
comp28409_c0	0	0	7.187747956	7.187747956	-	-	-
comp27617_c3	0	0	7.170626141	7.170626141	-	-	hypothetical protein OXYTRI_13058
comp45840_c0	3.360364277	1.049630768	8.215484464	7.165853696	AT1G30130	unknown protein; FUNCTIONS IN: molecular_function	unknown
comp40318_c0	2.867896464	0	7.147204925	7.147204925	AT3G48700	carboxyesterase 13	carboxylesterase 1
comp37439_c0	5.475733431	3.026800059	10.17110172	7.144301661	AT5G54160	O-methyltransferase 1	flavonoid 3'-O-methyltransferase
comp34800_c1	3.181102551	0.443606651	7.573041204	7.129434553	-	-	-
comp31429_c0	5.507160349	2.673556424	9.799880596	7.126324172	AT1G68760	nudix hydrolase 1	predicted protein
comp56897_c0	2.678071905	0	7.113117036	7.113117036	-	-	-
comp31384_c0	0	0	7.109569509	7.109569509	-	-	-
comp35490_c0	6.825149603	3.930737338	11.01588194	7.085144602	AT2G27510	ferredoxin 3	PREDICTED: ferredoxin-3, chloroplastic-like isoform 1
comp49549_c0	0	0	7.079911396	7.079911396	-	-	-
comp54458_c0	0	0	7.035183997	7.035183997	ATMG00160	cytochrome oxidase 2	cytochrome c oxidase subunit II
comp26562_c0	3.349082146	0.632268215	7.647890091	7.015621876	-	-	-
comp43110_c0	5.65047737	1.250961574	8.227182709	6.976221135	AT1G55740	seed imbibition 1	PREDICTED: probable galactinol--sucrose galactosyltransferase 1
comp37486_c0	7.287250643	4.430954271	11.38529082	6.954336549	AT4G35160	O-methyltransferase family protein	Q8OMT_MENPIRecName: Full=8-hydroxyquercetin 8-O-methyltransferase; AltName: Full=Flavonol 8-O-methyltransferase
comp39431_c0	4.532940288	0.799087306	7.751075358	6.951988052	AT1G24430	HXXXD-type acyl-transferase family protein	3'-N-debenzoyl-2'-deoxytaxol N-benzoyltransferase, putative
comp33918_c0	10.10703395	7.653203362	14.59265616	6.939452798	AT3G17210	heat stable protein 1	PREDICTED: probable protein Pop3
comp15636_c0	2.767654798	0	6.930145948	6.930145948	-	-	-
comp29789_c0	1.111031312	0	6.927066808	6.927066808	-	-	PREDICTED: uncharacterized protein LOC100854205
comp36994_c1	1.3950628	0	6.891297661	6.891297661	AT4G35160	O-methyltransferase family protein	chavicol O-methyltransferase
comp19987_c0	4.428946345	2.14404637	9.009968542	6.865922172	-	-	0
comp31038_c0	7.35992522	4.274261661	11.12731729	6.853055629	AT4G35160	O-methyltransferase family protein	flavonoid 4'-O-methyltransferase
comp36197_c0	0	0	6.841847356	6.841847356	-	-	-
comp22026_c0	4.228049048	1.350497247	8.191602128	6.841104881	AT5G05370	Cytochrome b-c1 complex, subunit 8 protein	predicted protein
comp13692_c0	0	0	6.836050355	6.836050355	-	-	hypothetical protein DAPPUDRAFT_124183
comp29592_c0	0	0	6.832636888	6.832636888	-	-	PREDICTED: hypothetical protein LOC698789
comp21518_c0	0	0	6.814037648	6.814037648	ATMG01170	ATPase, F0 complex, subunit A protein	0
comp52025_c0	0	0	6.783194703	6.783194703	ATMG01360	cytochrome oxidase	cytochrome c oxidase subunit I
comp40402_c0	5.02989455	2.269033146	9.046878442	6.777845296	AT4G31500	cytochrome P450,	PREDICTED: cytochrome P450 83B1
comp36463_c0	5.468583317	3.056583528	9.832652709	6.776069181	AT3G48890	membrane-associated	steroid binding protein, putative
comp27617_c0	0	0	6.769507291	6.769507291	-	-	hypothetical protein DAPPUDRAFT_301812
comp42128_c0	5.394033895	1.678071905	8.425551619	6.747479714	AT5G51950	Glucose-methanol-choline (GMC) oxidoreductase family	PREDICTED: protein HOTHEAD isoform 2
comp32259_c1	5.676944359	3.073820233	9.814245985	6.740425752	AT2G45290	Transketolase	transketolase, putative
comp40134_c0	5.217618485	2.137503524	8.859503727	6.722000203	AT4G39490	cytochrome P450, family 96, subfamily A,	cytochrome P450
comp38512_c0	7.703557562	4.578938713	11.29757548	6.718636767	AT4G35160	O-methyltransferase family protein	flavonoid 7-O-methyltransferase
comp40313_c0	3.333423734	2.087462841	8.794513342	6.707050501	AT5G04500	glycosyltransferase family protein 47	transferase, transferring glycosyl groups, putative
comp33290_c0	2.392317423	0.443606651	7.140369671	6.69676302	AT4G16730	terpene synthase 02	terpene synthase 5
comp30331_c0	4.308885057	1.691534165	8.38024459	6.688710425	AT5G16440	isopentenyl diphosphate isomerase 1	isopentenyl pyrophosphate:dimethylallyl pyrophosphate isomerase
comp15234_c0	1.786596362	0.028569152	6.715344295	6.686775143	-	-	-
comp37341_c0	3.721372659	1.555816155	8.22366388	6.667847725	AT3G25830	terpene synthase-like sequence-1,8-cineole	limonene synthase
comp40379_c0	6.598275868	3.065227623	9.727529104	6.662301481	AT3G57520	seed imbibition 2	predicted protein
comp44594_c0	8.230933093	5.349082146	11.99991194	6.650829794	-	-	uncharacterized protein LOC100305838
comp29681_c0	0	0	6.614415387	6.614415387	-	-	-
comp34823_c3	2.469885976	0	6.584511588	6.584511588	AT3G25830	terpene synthase-like sequence-1,8-cineole	PREDICTED: uncharacterized protein LOC100782971
comp29514_c0	4.73714592	2.675815931	9.216382108	6.540566177	AT3G55290	NAD(P)-binding Rossmann-fold superfamily protein	2,4-dienoyl-CoA reductase, putative
comp33826_c0	7.771951586	5.031659854	11.54200648	6.510346626	AT5G23960	terpene synthase 21	terpene synthase 3
comp26629_c1	4.861955364	1.097610797	7.572889668	6.475278871	AT1G48000	myb domain protein 112	predicted protein
comp40376_c1	2.289834465	0	6.470699541	6.470699541	AT4G31500	cytochrome P450,	PREDICTED: cytochrome P450 83B1
comp38615_c1	10.45903195	7.488804187	13.95298598	6.464181793	AT3G26330	cytochrome P450, family 71, subfamily B,	C71DI_MENGRRecName: Full=Cytochrome P450 71D18; AltName: Full=(-)-(4S)-Limonene-6-hydroxylase
comp27391_c0	0	0	6.442114122	6.442114122	-	-	-
comp33611_c0	4.198494154	1.650764559	8.083319758	6.432555199	AT1G63380	NAD(P)-binding Rossmann-fold superfamily protein	hypothetical protein VITISV_036158
comp26643_c0	6.765799923	0	6.419707421	6.419707421	AT3G08770	lipid transfer protein 6	lipid transfer protein 2
comp29031_c0	7.077242999	4.510961919	10.93023467	6.419272751	AT2G26580	plant-specific transcription factor YABBY family	PREDICTED: axial regulator YABBY 5
comp25606_c0	5.709842019	2.916476644	9.329594549	6.413117905	AT1G10370	Glutathione S-transferase	PREDICTED: glutathione S-transferase U17 isoform 1
comp44244_c1	5.414135533	2.98550043	9.39210272	6.40660229	AT5G40760	glucose-6-phosphate dehydrogenase 6	G6PD1
comp12885_c0	0.321928095	0	6.363696745	6.363696745	-	-	-
comp24317_c1	1.49057013	0.565597176	6.927303898	6.361706722	AT3G52990	Pyruvate kinase family protein	unnamed protein product
comp42195_c0	5.761551232	3.070389328	9.409645507	6.339256179	AT1G17840	white-brown complex	ATP-binding cassette transporter, putative
comp26609_c3	2.648465443	0.163498732	6.483654573	6.320155841	AT4G20360	RAB GTPase homolog E1B	unknown
comp21597_c0	5.086613947	3.374343989	9.692406274	6.318062285	AT2G38870	Serine protease inhibitor, potato inhibitor I-type	0
comp36147_c0	5.81275491	3.066950244	9.375929977	6.308979733	AT1G24430	HXXXD-type acyl-transferase family protein	PREDICTED: vinorine synthase-like
comp35420_c0	0	0	6.307792796	6.307792796	-	-	-
comp40982_c0	4.64731451	2.321928095	8.625124342	6.303196247	AT5G08240	unknown protein; BEST Arabidopsis thaliana protein	uncharacterized protein
comp40250_c0	4.845490051	2.837943242	9.121404006	6.283460764	AT3G11980	Jojoba acyl CoA reductase-related male	male sterility-related protein
comp34823_c4	4.603477988	1.618238656	7.897663974	6.279425318	AT4G16740	terpene synthase 03	terpene synthase 1
comp31308_c0	3.075532631	0.704871964	6.96613049	6.261258526	AT1G10040	alpha/beta-Hydrolases superfamily protein	PREDICTED: putative lipase ROG1
comp37102_c0	2.039138394	0	6.260778432	6.260778432	AT2G46150	Late embryogenesis abundant (LEA) hydroxyproline-rich	plant cell wall protein SlTFR88
comp29000_c0	7.212958363	4.465321514	10.71615925	6.250837736	AT5G46230	Protein of unknown function, DUF538	conserved hypothetical protein
comp22603_c0	1.459431619	0	6.247737673	6.247737673	-	-	-
comp37869_c0	4.022367813	1.459431619	7.694671293	6.235239674	AT2G45560	cytochrome P450, family 76, subfamily C,	cytochrome P450
comp34279_c0	5.218781168	4.009884589	10.24295971	6.233075121	AT1G79460	Terpenoid cyclases/Protein	PREDICTED: UPF0497 membrane protein 4
comp31065_c0	2.503348735	0.50589093	6.733354341	6.227463411	AT5G02220	unknown protein; Has 30201 Blast hits to 17322	unknown
comp34260_c0	2.655351829	0	6.22650853	6.22650853	AT1G78520	Carbohydrate-binding X8 domain superfamily protein	hydrolase, hydrolyzing O-glycosyl compounds, putative
comp33685_c0	0	0	6.221297103	6.221297103	-	-	-
comp41611_c0	2.925999419	0.263034406	6.469234794	6.206200388	AT2G34500	cytochrome P450, family 710, subfamily	sterol 22-desaturase
comp31795_c0	0	0	6.191207302	6.191207302	-	-	-
comp41108_c1	1.220329955	1	7.186659017	6.186659017	-	-	-
comp42624_c0	0.773996325	0	6.186064704	6.186064704	AT1G19250	flavin-dependent monooxygenase 1	PREDICTED: probable flavin-containing monooxygenase 1-like
comp30895_c0	1.790772038	0	6.185866545	6.185866545	AT3G60090	VQ motif-containing protein	predicted protein
comp41558_c0	8.05017516	5.298291731	11.4806539	6.182362169	AT4G15560	Deoxyxylulose-5-phosphate	1-deoxyxylulose-5-phosphate synthase
comp40685_c0	8.849436379	5.76420813	11.94325472	6.17904659	AT2G24210	terpene synthase 10	AF175323_1limonene synthase
comp33470_c0	3.241840184	0.367371066	6.542412837	6.175041771	AT5G02420	unknown protein; Has 90 Blast hits to 90 proteins	conserved hypothetical protein
comp28475_c0	2.339137385	0	6.15704371	6.15704371	AT4G04340	ERD (early-responsive to dehydration stress) family	unknown
comp28564_c0	1.944858446	0	6.150965784	6.150965784	AT2G22620	Rhamnogalacturonate lyase family protein	PREDICTED: rhamnogalacturonate lyase B-like
comp26207_c0	1.13093087	0	6.142413438	6.142413438	-	-	-
comp26504_c0	1.117695043	0	6.135863165	6.135863165	-	-	-
comp38235_c0	2.724650272	0.948600847	7.072213012	6.123612165	AT1G10140	Uncharacterised conserved protein UCP031279	PREDICTED: uncharacterized protein LOC100785988
comp38212_c1	1.655351829	0	6.090218302	6.090218302	AT1G36940	unknown protein; Has 21 Blast hits to 21 proteins	PREDICTED: uncharacterized protein LOC100853421
comp19155_c0	0	0	6.083426139	6.083426139	AT4G34555	Ribosomal protein S25 family protein	putative ribosomal protein S25
comp38155_c0	1.883620816	0	6.08236197	6.08236197	AT2G02960	RING/FYVE/PHD zinc finger superfamily protein	unnamed protein product
comp34283_c0	3.311793718	0.98550043	7.051915838	6.066415408	AT3G52790	peptidoglycan-binding LysM domain-containing protein	PREDICTED: uncharacterized protein LOC100244252
comp35141_c0	2.289834465	0.028569152	6.094024887	6.065455735	AT5G46230	Protein of unknown function, DUF538	PREDICTED: uncharacterized protein LOC100265752
comp41861_c0	7.340829278	5.019701914	11.07680224	6.057100326	AT2G45400	NAD(P)-binding Rossmann-fold superfamily protein	PREDICTED: dihydroflavonol-4-reductase-like
comp30828_c0	3.347665656	0	6.055282436	6.055282436	-	-	-
comp29619_c0	4.576522138	1.070389328	7.124638314	6.054248986	AT4G10265	Wound-responsive family protein	PREDICTED: uncharacterized protein LOC100777261
comp38794_c0	6.529352463	4.165911939	10.16650206	6.000590121	AT1G30510	root FNR 2	uncharacterized protein LOC100807968
comp35318_c1	4.22342255	1.687060688	7.686570559	5.999509871	AT3G56060	Glucose-methanol-choline (GMC) oxidoreductase family	PREDICTED: protein HOTHEAD-like
comp66444_c0	0	0	5.998646839	5.998646839	-	-	-
comp14015_c0	9.025388759	6.877498873	12.85704597	5.979547097	-	-	-
comp40545_c1	0.367371066	0.042644337	6.016808288	5.974163951	-	-	-
comp39867_c0	4.784503983	2.693765712	8.667679281	5.973913569	AT2G26560	phospholipase A 2A	PREDICTED: patatin group A-3
comp39526_c0	5.412781525	3.864928972	9.818805834	5.953876862	AT2G37540	NAD(P)-binding Rossmann-fold superfamily protein	short-chain dehydrogenase, putative
comp39963_c0	4.289834465	1.959770155	7.907131025	5.94736087	AT3G48280	cytochrome P450, family 71, subfamily A,	hypothetical protein VITISV_035274
comp84239_c0	0	0	5.944155663	5.944155663	AT4G09800	S18 ribosomal protein	ribosomal protein S18
comp31772_c0	2.477677328	0.097610797	6.025914699	5.928303902	AT5G13080	WRKY DNA-binding protein 75	WRKY transcription factor, putative
comp42381_c2	0	0	5.925049965	5.925049965	-	-	-
comp26349_c0	3.757023247	2.182692298	8.105332363	5.922640065	AT4G23400	plasma membrane intrinsic protein	unnamed protein product
comp75813_c0	2.759155834	0.056583528	5.960697039	5.904113511	-	-	-
comp34798_c0	1.361768359	0.344828497	6.235152624	5.890324127	AT2G30300	Major facilitator superfamily protein	conserved hypothetical protein
comp13018_c0	0	0	5.888012585	5.888012585	AT2G37600	Ribosomal protein L36e family protein	PREDICTED: 60S ribosomal protein L36-like isoform 1
comp39939_c0	0.831877241	0	5.877498873	5.877498873	AT1G73880	UDP-glucosyl transferase 89B1	unnamed protein product
comp35213_c0	4.356848079	2.358958826	8.230789028	5.871830202	AT2G13770	CONTAINS InterPro DOMAIN/s: Putative harbinger	AC000103_31F21J9.3
comp37612_c1	2.017921908	0	5.864681406	5.864681406	AT4G19170	nine-cis-epoxycarotenoid dioxygenase	putative carotenoid cleavage dioxygenase
comp28047_c0	6.87835751	2.625270489	8.488924661	5.863654172	AT5G12020	17.6 kDa class II heat shock protein	predicted protein
comp15697_c0	1.13093087	0	5.860466259	5.860466259	AT1G05490	chromatin remodeling 31	PREDICTED: uncharacterized protein LOC100267731
comp35727_c0	4.480911346	0.941106311	6.801288017	5.860181706	AT4G10265	Wound-responsive family protein	PREDICTED: uncharacterized protein LOC100261290
comp36189_c0	1.570462931	0	5.825022364	5.825022364	AT1G12000	Phosphofructokinase family protein	phosphofructokinase, putative
comp28108_c0	1.622930351	0	5.800382248	5.800382248	AT4G00305	RING/U-box superfamily protein	unnamed protein product
comp15448_c0	6.238022518	4.292045492	10.08903993	5.796994438	AT3G51660	Tautomerase/MIF superfamily protein	PREDICTED: macrophage migration inhibitory factor homolog isoform 1
comp24308_c0	0	0	5.782408565	5.782408565	AT3G06680	Ribosomal L29e protein family	ribosomal protein L29
comp40155_c2	0.855989697	0	5.776893569	5.776893569	AT3G47090	Leucine-rich repeat protein kinase family protein	predicted protein
comp41038_c1	3.023255352	0.790772038	6.560714954	5.769942916	AT1G18560	BED zinc finger ;hAT family dimerisation domain	hAT family dimerisation domain containing protein
comp58130_c0	0	0	5.76394266	5.76394266	ATMG00220	apocytochrome b	cytochrome b
comp41639_c0	5.744968348	3.675815931	9.43752322	5.761707289	AT3G11980	Jojoba acyl CoA reductase-related male	PREDICTED: LOW QUALITY PROTEIN: fatty acyl-CoA reductase 2-like
comp40552_c0	2.972692654	1.443606651	7.202123824	5.758517173	AT4G02050	sugar transporter protein 7	hypothetical protein ARALYDRAFT_327595
comp25061_c0	0	0	5.753551055	5.753551055	AT2G27710	60S acidic ribosomal protein family	60S acidic ribosomal protein P2
comp31929_c0	3.965322548	1.516015147	7.265380633	5.749365486	AT2G47460	myb domain protein 12	unknown
comp22903_c0	0	0	5.740118043	5.740118043	AT4G18100	Ribosomal protein L32e	putative ribosomal protein L32
comp30321_c1	1.384049807	0	5.729280846	5.729280846	AT3G48280	cytochrome P450, family 71, subfamily A,	unnamed protein product
comp18102_c0	2.169925001	0	5.714520291	5.714520291	-	-	-
comp38857_c0	2.488000771	0.23878686	5.942514505	5.703727645	AT1G06320	unknown protein; Has 24 Blast hits to 24 proteins	hypothetical protein RCOM_1177160
comp26875_c2	0	0	5.696828465	5.696828465	-	-	conserved hypothetical protein
comp34523_c0	2.89917563	1.09085343	6.785942819	5.695089389	AT2G45550	cytochrome P450, family 76, subfamily C,	cytochrome P450
comp28312_c0	0.956056652	0	5.691254979	5.691254979	AT3G14550	geranylgeranyl pyrophosphate synthase 3	geranylgeranyl diphosphate synthase 3
comp25071_c0	3.109360559	1.244887059	6.930855586	5.685968527	AT5G60910	AGAMOUS-like 8	MADS-box transcription factor DEFH28
comp43775_c0	1.709290636	0.815575429	6.492974756	5.677399327	-	-	-
comp29019_c0	0	0	5.676944359	5.676944359	AT5G02610	Ribosomal L29 family protein	ribosomal protein L35
comp43818_c0	5.116031993	2.456806149	8.128406829	5.67160068	AT1G77120	alcohol dehydrogenase 1	alcohol dehydrogenase-like protein
comp34326_c0	3.148934105	1.50589093	7.176621973	5.670731043	AT3G60510	ATP-dependent caseinolytic (Clp) protease/crotonase	catalytic, putative
comp26164_c0	1.500802053	0	5.663344619	5.663344619	AT4G15960	alpha/beta-Hydrolases superfamily protein	PREDICTED: epoxide hydrolase 2-like
comp26858_c1	1.996388746	0	5.64731451	5.64731451	AT4G16740	terpene synthase 03	pinene synthase
comp12995_c0	0	0	5.638653116	5.638653116	-	-	hypothetical protein Bm1_05175
comp23557_c0	0	0	5.624685811	5.624685811	-	-	-
comp16745_c0	0	0	5.618238656	5.618238656	AT2G19740	Ribosomal protein L31e family protein	60S ribosomal protein L31, putative
comp26246_c0	4.772413555	0	5.600804955	5.600804955	AT3G26040	HXXXD-type acyl-transferase family protein	anthranilate N-benzoyltransferase
comp40025_c0	3.71918344	1.195347598	6.781884235	5.586536637	AT5G07010	sulfotransferase 2A	predicted protein
comp34800_c0	6.107269394	2.786596362	8.371994393	5.585398031	AT4G38260	Protein of unknown function (DUF833)	uncharacterized protein LOC100820362
comp38271_c0	1.344828497	0.056583528	5.637494325	5.580910797	AT2G45560	cytochrome P450, family 76, subfamily C,	cytochrome P450 monooxygenase isoform I
comp27939_c0	6.054631449	3.531069493	9.103576319	5.572506826	AT5G60800	Heavy metal transport/detoxification superfamily	PREDICTED: uncharacterized protein LOC100795652
comp22852_c0	0	0	5.567119488	5.567119488	-	-	-
comp45802_c0	6.233044401	3.085764554	8.650082391	5.564317837	AT4G35150	O-methyltransferase family protein	flavonoid 7-O-methyltransferase
comp17667_c0	0	0	5.563768278	5.563768278	AT4G14320	Zinc-binding ribosomal protein family protein	RL44_AEDTRRecName: Full=60S ribosomal protein L44
comp31423_c0	2.010779839	0	5.562547724	5.562547724	-	-	-
comp29771_c0	3.053111336	1.280956314	6.840337339	5.559381025	AT3G12580	heat shock protein 70	DnaK-type molecular chaperone hsp70, partial
comp37985_c0	1.799087306	1.286881148	6.844611621	5.557730473	AT1G28330	dormancy-associated protein-like 1	auxin-repressed protein
comp23508_c1	0.310340121	0	5.552131108	5.552131108	-	-	-
comp26032_c0	3.161887682	0.790772038	6.341274184	5.550502146	AT3G60520	unknown protein; BEST Arabidopsis thaliana protein	conserved hypothetical protein
comp23400_c0	0	0	5.547203025	5.547203025	ATMG00580	NADH dehydrogenase subunit 4	NADH dehydrogenase subunit 4
comp23837_c0	0	0	5.545041683	5.545041683	-	-	-
comp40306_c0	3.969933275	1.883620816	7.428527675	5.544906859	AT1G10070	branched-chain amino acid transaminase	branched-chain amino acid aminotransferase
comp26225_c0	0	0	5.541638734	5.541638734	AT5G60390	GTP binding Elongation factor Tu family protein	ACYPI006711
comp36337_c0	2.867896464	0.495695163	6.03716255	5.541467387	AT4G39070	B-box zinc finger family protein	predicted protein
comp22399_c0	2.430285273	1.195347598	6.730775797	5.535428199	AT1G19640	jasmonic acid carboxyl methyltransferase	Jasmonate O-methyltransferase, putative
comp42430_c0	2.313245852	0	5.527946099	5.527946099	AT3G48280	cytochrome P450, family 71, subfamily A,	C71A8_MENPIRecName: Full=Cytochrome P450 71A8
comp24684_c0	1.275007047	0.35614381	5.878234879	5.522091069	-	-	predicted protein
comp26724_c0	0.604071324	0	5.514437914	5.514437914	-	-	PREDICTED: uncharacterized protein LOC100823744
comp35046_c0	2.572889668	0.847996907	6.361768359	5.513771452	AT1G67730	beta-ketoacyl reductase 1	steroid dehydrogenase, putative
comp93450_c0	0	0	5.512542955	5.512542955	AT5G62300	Ribosomal protein S10p/S20e family protein	hypothetical protein SINV_04528
comp43400_c0	2.9800253	1.22650853	6.737416366	5.510907836	-	-	-
comp13280_c0	0	0	5.507160349	5.507160349	AT5G28060	Ribosomal protein S24e family protein	PREDICTED: similar to ribosomal protein S24e
comp42990_c0	6.090218302	2.659924558	8.160123534	5.500198976	AT3G03480	HXXXD-type acyl-transferase family protein	predicted protein
comp40735_c2	7.238691339	4.682573297	10.17110172	5.488528423	AT2G01140	Aldolase superfamily protein	fructose-bisphosphate aldolase 4
comp22129_c0	3.285402219	2.147306699	7.631686366	5.484379667	AT1G24380	unknown protein; BEST Arabidopsis thaliana protein	hypothetical protein OsI_06842
comp53508_c0	0	0	5.472812666	5.472812666	-	-	-
comp29122_c0	1.879705766	0	5.456477629	5.456477629	AT2G04240	RING/U-box superfamily protein	PREDICTED: RING-H2 finger protein ATL47-like
comp40203_c0	4.365972428	1.98550043	7.438708698	5.453208268	AT4G34860	Plant neutral invertase family protein	neutral/alkaline invertase 1
comp32553_c0	1.691534165	0.622930351	6.071247819	5.448317468	AT2G40390	unknown protein; BEST Arabidopsis thaliana protein	hypothetical protein MTR_3g071950
comp23308_c0	0	0	5.444269502	5.444269502	AT1G23290	Ribosomal protein L18e/L15 superfamily	60S ribosomal protein L27a
comp27720_c0	0	0	5.442943496	5.442943496	AT4G33865	Ribosomal protein S14p/S29e family protein	ribosomal protein S29
comp40521_c0	4.555816155	2.521050737	7.959480382	5.438429645	AT5G54800	glucose 6-phosphate/phosphate translocator	glucose-6-phosphate/phosphate-translocator precursor
comp27814_c0	2.767654798	1.150559677	6.577579888	5.427020211	-	-	-
comp37007_c0	2.09085343	0.443606651	5.848247353	5.404640702	AT1G21390	embryo defective 2170	predicted protein
comp31315_c0	3.935459748	1.531069493	6.933808662	5.402739169	AT5G06710	homeobox from Arabidopsis thaliana	PREDICTED: homeobox-leucine zipper protein HAT14-like
comp12910_c0	0	0	5.390598906	5.390598906	-	-	NADH dehydrogenase subunit 2
comp39962_c1	2.469885976	2.163498732	7.549592167	5.386093435	AT3G61040	cytochrome P450, family 76, subfamily C,	PREDICTED: LOW QUALITY PROTEIN: cytochrome P450 76C4-like
comp39547_c1	4.343407822	0.695993813	6.069315495	5.373321682	AT5G67100	DNA-directed DNA polymerases	DNA polymerase alpha catalytic subunit
comp19721_c0	2.558267634	0.748461233	6.120600774	5.372139541	-	-	hypothetical protein VITISV_018600
comp23123_c0	0	0	5.365622556	5.365622556	-	-	-
comp22193_c0	3.799087306	0	5.3652726	5.3652726	AT5G14920	Gibberellin-regulated family protein	snakin-2-like protein
comp35274_c0	0	0	5.362119167	5.362119167	AT5G01100	O-fucosyltransferase family protein	PREDICTED: DUF246 domain-containing protein At1g04910-like
comp41570_c0	2.370164281	0.201633861	5.558879853	5.357245992	-	-	-
comp28290_c0	0.310340121	0	5.347665656	5.347665656	-	-	conserved hypothetical protein
comp38978_c0	7.655351829	6.735386783	12.08304047	5.347653687	AT5G38900	Thioredoxin superfamily protein	PREDICTED: uncharacterized protein ywbO
comp33559_c0	1.321928095	0	5.34269696	5.34269696	AT3G25250	AGC (cAMP-dependent,	serine/threonine-protein kinase OXI1
comp34871_c0	2.50589093	0	5.338780944	5.338780944	AT3G56850	basic region/leucine zipper motif 27	self-pruning G-box protein
comp31603_c0	2.286881148	1.339137385	6.676098121	5.336960736	AT3G27880	Protein of unknown function (DUF1645)	unnamed protein product
comp42666_c0	4.363171077	2.780310099	8.11701966	5.336709561	AT3G24503	aldehyde dehydrogenase 2C4	aldehyde dehydrogenase, putative
comp26875_c0	0	0	5.330199833	5.330199833	-	-	hypothetical protein SORBIDRAFT_1138s002030
comp33040_c0	3.499527024	1.327687364	6.648753033	5.321065669	-	-	polyphenol oxidase
comp35160_c0	2.392317423	1.765534746	7.084702108	5.319167362	AT5G02540	NAD(P)-binding Rossmann-fold superfamily protein	Retinol dehydrogenase
comp23440_c0	0	0	5.317955218	5.317955218	AT3G48930	Nucleic acid-binding, OB-fold-like protein	40S ribosomal protein S11
comp20778_c0	0	0	5.314696526	5.314696526	AT2G20450	Ribosomal protein L14	0
comp25364_c0	5.249066034	3.889473543	9.195052257	5.305578714	AT5G23760	Copper transport protein family	predicted protein
comp16905_c0	0	0	5.283921772	5.283921772	AT2G32060	Ribosomal protein L7Ae/L30e/S12e/Gadd45 family	PREDICTED: 40S ribosomal protein S12-like
comp12317_c0	0	0	5.282069075	5.282069075	AT1G27400	Ribosomal protein L22p/L17e family protein	60S ribosomal protein L17, putative
comp23517_c0	0	0	5.279842694	5.279842694	AT1G26880	Ribosomal protein L34e superfamily protein	ribosomal protein rpl34
comp27330_c0	2.944858446	0.070389328	5.343052435	5.272663107	AT5G41210	glutathione S-transferase	glutathione-s-transferase theta, gst, putative
comp17782_c0	0.475084883	0	5.266786541	5.266786541	-	-	-
comp30934_c2	5.393690764	4.421559945	9.685870086	5.264310141	AT3G04120	glyceraldehyde-3-phosphate dehydrogenase	glyceraldehyde-3-phosphate dehydrogenase
comp31753_c0	2.49057013	2.414135533	7.673839056	5.259703523	AT5G37820	NOD26-like intrinsic protein 4;2	PREDICTED: aquaporin NIP2-1-like
comp153784_c0	0	0	5.259649121	5.259649121	-	-	-
comp23784_c0	0	0	5.256255873	5.256255873	AT5G41520	RNA binding Plectin/S10 domain-containing protein	ribosomal protein S10
comp15340_c0	0	0	5.255878353	5.255878353	AT5G03850	Nucleic acid-binding, OB-fold-like protein	similar to Drosophila melanogaster CG2998, partial
comp79063_c0	0	0	5.251340383	5.251340383	ATMG01275	NADH dehydrogenase 1A	NADH dehydrogenase subunit 1
comp34759_c0	1.687060688	0	5.248686627	5.248686627	AT1G14600	Homeodomain-like superfamily protein	hypothetical protein VITISV_032969
comp17885_c0	0	0	5.233044401	5.233044401	-	-	-
comp12232_c0	0	0	5.229203358	5.229203358	AT5G56670	Ribosomal protein S30 family protein	ubiquitin/ribosomal protein S30e fusion protein
comp22604_c1	0.298658316	0	5.224194664	5.224194664	-	-	-
comp13961_c0	0	0	5.223036338	5.223036338	ATMG00730	cytochrome c oxidase subunit 3	cytochrome c oxidase subunit III
comp35099_c0	4.843983844	0	5.21451341	5.21451341	AT4G38770	proline-rich protein 4	unnamed protein product
comp30504_c0	0	0	5.214124805	5.214124805	-	-	-
comp43301_c4	0.40053793	0.111031312	5.322649262	5.21161795	-	-	-
comp29399_c0	1.286881148	0	5.205157884	5.205157884	AT1G78850	D-mannose binding lectin protein with Apple-like	PREDICTED: epidermis-specific secreted glycoprotein EP1-like
comp106409_c0	0	0	5.202809492	5.202809492	AT2G37190	Ribosomal protein L11 family protein	60S ribosomal protein L12
comp23572_c0	0	0	5.200457271	5.200457271	-	-	-
comp24027_c0	0	0	5.196134881	5.196134881	AT3G13580	Ribosomal protein L30/L7 family protein	ribosomal protein L7
comp111809_c0	0	0	5.191799501	5.191799501	AT1G52300	Zinc-binding ribosomal protein family protein	60S ribosomal protein L37, putative
comp13207_c0	0.310340121	0	5.185470146	5.185470146	AT2G41400	Pollen Ole e 1 allergen and extensin family protein	Pollen Ole e 1 allergen and extensin family protein
comp54007_c0	1.137503524	0.042644337	5.222263604	5.179619267	-	-	-
comp12554_c0	0	0	5.170726276	5.170726276	AT3G22230	Ribosomal L27e protein family	putative ribosomal protein L27e
comp32490_c0	3.846994687	1.40599236	6.567880042	5.161887682	AT5G54160	O-methyltransferase 1	AF212316_1caffeic acid O-methyltransferase
comp89241_c0	1.883620816	0.90303827	6.061992154	5.158953884	-	-	-
comp35376_c0	7.981281854	5.848497755	10.99573182	5.147234065	AT4G25050	acyl carrier protein 4	AF428256_1acyl carrier protein
comp24666_c0	0	0	5.144454314	5.144454314	AT4G00810	60S acidic ribosomal protein family	ribosomal protein P1
comp21340_c1	0	0	5.141596278	5.141596278	AT5G17540	HXXXD-type acyl-transferase family protein	0
comp12891_c0	0	0	5.131754091	5.131754091	AT3G10960	AZA-guanine resistant1	predicted protein
comp193702_c0	0.695993813	0	5.130107179	5.130107179	AT3G06700	Ribosomal L29e protein family	large subunit ribosomal protein 29
comp96510_c0	2.198494154	0.790772038	5.918147674	5.127375636	-	-	-
comp31145_c0	0.070389328	0	5.119356177	5.119356177	AT5G54160	O-methyltransferase 1	-
comp41224_c3	0	0	5.112283109	5.112283109	-	-	-
comp37888_c1	1.560714954	0.59454855	5.702380502	5.107831952	AT4G06536	SPla/RYanodine receptor (SPRY) domain-containing	PREDICTED: protein SSH4-like
comp40296_c0	2.799087306	0.831877241	5.934516502	5.102639261	AT1G79700	Integrase-type DNA-binding superfamily protein	unnamed protein product
comp34279_c1	0	0	5.09592442	5.09592442	-	-	-
comp34006_c0	1.790772038	0.070389328	5.165510018	5.09512069	AT3G29635	HXXXD-type acyl-transferase family protein	quercetin 3-O-glucoside-6''-O-malonyltransferase
comp32490_c1	3.987320866	3.693765712	8.788000477	5.094234765	AT5G54160	O-methyltransferase 1	AF212316_1caffeic acid O-methyltransferase
comp19331_c0	3.552131108	0	5.076815597	5.076815597	-	-	PREDICTED: uncharacterized protein LOC100253295
comp18736_c0	0	0	5.0721058	5.0721058	AT4G31985	Ribosomal protein L39 family protein	-
comp197194_c0	0.422233001	0	5.065227623	5.065227623	-	-	-
comp27911_c0	4.295723025	2.295723025	7.35992522	5.064202195	AT2G47485	unknown protein; BEST Arabidopsis thaliana protein	hypothetical protein MTR_7g082730
comp11200_c0	0	0	5.063502942	5.063502942	AT5G03850	Nucleic acid-binding, OB-fold-like protein	small subunit ribosomal protein 28
comp28396_c0	1.918386234	0	5.060479781	5.060479781	-	-	-
comp23369_c0	0	0	5.057450272	5.057450272	AT3G05590	ribosomal protein L18	hypothetical protein DAPPUDRAFT_303528
comp12468_c0	0	0	5.049195106	5.049195106	AT5G27700	Ribosomal protein S21e	GM24606p
comp15408_c0	0.275007047	0	5.043081982	5.043081982	AT1G64260	MuDR family transposase	hypothetical protein VITISV_011863
comp105760_c0	0	0	5.029452886	5.029452886	AT5G67510	Translation protein SH3-like family protein	60S ribosomal protein L26, putative
comp29358_c0	1.843983844	0	5.027684877	5.027684877	AT1G11790	arogenate dehydratase 1	Arogenate dehydratase/prephenate dehydratase
comp36020_c0	1.23878686	0	5.025914699	5.025914699	AT5G50170	C2 calcium/lipid-binding and GRAM domain containing	PREDICTED: C2 and GRAM domain-containing protein At5g50170-like
comp38493_c0	5.444600814	3.358958826	8.384524754	5.025565928	AT1G17020	senescence-related gene 1	PREDICTED: protein SRG1
comp27583_c0	0	0	5.017476563	5.017476563	AT1G66580	senescence associated gene 24	unknown
comp28122_c0	0	0	5.014355293	5.014355293	AT3G04400	Ribosomal protein L14p/L23e family protein	PREDICTED: 60S ribosomal protein L23-like
comp36999_c0	5.478001056	3.237257771	8.247832596	5.010574825	AT5G21950	alpha/beta-Hydrolases superfamily protein	PREDICTED: 2-hydroxy-6-oxononadienedioate/2-hydroxy-6-oxononatrienedioate hydrolase isoform 1
comp18414_c0	0	0	5.008988783	5.008988783	AT1G23410	Ribosomal protein S27a / Ubiquitin family protein	ubiquitin/ribosomal protein S27Ae fusion protein
comp33634_c0	1.565597176	0.111031312	5.119771162	5.00873985	AT5G27930	Protein phosphatase 2C family protein	protein phosphatase 2c, putative
comp31351_c0	1	0	5.005849076	5.005849076	-	-	-
comp35589_c0	2.472487771	0	5.005399988	5.005399988	AT3G18490	Eukaryotic aspartyl protease family protein	PREDICTED: aspartic proteinase nepenthesin-1-like
comp12733_c0	0	0	5.00495076	5.00495076	ATMG00665	NADH dehydrogenase 5B	NADH dehydrogenase subunit 5
comp34955_c0	2.666756592	2.185866545	7.18992337	5.004056825	AT2G22480	phosphofructokinase 5	PREDICTED: 6-phosphofructokinase 5, chloroplastic
comp17863_c0	0	0	5.001351893	5.001351893	AT1G29965	Ribosomal protein L18ae/LX family protein	ribosomal protein L18A
comp20457_c0	3.240314329	1.541019153	6.539934245	4.998915092	-	-	0
comp40735_c1	7.744833837	5.490890979	10.48817153	4.997280551	AT3G05060	NOP56-like pre RNA processing ribonucleoprotein	MAR-binding protein
comp18893_c0	0	0	4.994579724	4.994579724	AT5G16130	Ribosomal protein S7e family protein	putative ribosomal protein S7e
comp26093_c0	1.176322773	0.097610797	5.090430042	4.992819245	-	-	-
comp35983_c0	1.933572638	0	4.992315252	4.992315252	AT4G37790	Homeobox-leucine zipper protein family	predicted protein
comp35436_c1	5.465321514	4.171527106	9.15936681	4.987839704	-	-	-
comp36207_c0	2.724650272	1.361768359	6.34323014	4.981461781	AT5G15460	membrane-anchored ubiquitin-fold protein 2	unnamed protein product
comp25888_c0	0	0	4.978653265	4.978653265	AT5G09500	Ribosomal protein S19 family protein	PREDICTED: similar to ribosomal protein S15e
comp23613_c0	0.028569152	0	4.97819563	4.97819563	-	-	hypothetical protein MTR_7g006140
comp33193_c0	3.114367025	0.111031312	5.088735246	4.977703934	AT5G15120	Protein of unknown function (DUF1637)	UPA19
comp23566_c1	2.718087584	0	4.969933275	4.969933275	-	-	-
comp38741_c0	1.40599236	0	4.969933275	4.969933275	AT3G11520	CYCLIN B1;3	CCN1_ANTMARecName: Full=G2/mitotic-specific cyclin-1
comp43773_c0	2.427606173	2.147306699	7.116447936	4.969141237	AT5G17165	unknown protein; FUNCTIONS IN: molecular_function	hydrogen peroxide-induced 1
comp30056_c0	0	0	4.966707314	4.966707314	AT4G05050	ubiquitin 11	Polyubiquitin-A
comp40119_c0	3.792855352	2.269033146	7.230068485	4.961035339	AT5G19930	Protein of unknown function DUF92, transmembrane	PREDICTED: transmembrane protein 19
comp36861_c0	3.799087306	2.994579724	7.954254482	4.959674758	AT3G25900	Homocysteine S-methyltransferase	homocysteine s-methyltransferase
comp23301_c0	0	0	4.958378712	4.958378712	AT2G19730	Ribosomal L28e protein family	ribosomal protein L28-like protein
comp31423_c1	2.722466024	0	4.955126781	4.955126781	AT3G12830	SAUR-like auxin-responsive protein family	PREDICTED: uncharacterized protein LOC100258180
comp20943_c0	0	0	4.95373085	4.95373085	-	-	0
comp120242_c0	0	0	4.952799478	4.952799478	AT4G31985	Ribosomal protein L39 family protein	-
comp30521_c0	0	0	4.932628157	4.932628157	AT4G23160	cysteine-rich RLK (RECEPTOR-like protein kinase)	hypothetical protein VITISV_015518
comp33288_c0	5.195347598	3.147306699	8.079271431	4.931964732	AT5G48930	hydroxycinnamoyl-CoA shikimate/quinate hydroxycinnamoyl	hydroxycinnamoyl transferase
comp33121_c0	5.436628267	3.670160514	8.599689728	4.929529214	AT5G63450	cytochrome P450, family 94, subfamily B,	AF092915_1cytochrome P450-dependent fatty acid hydroxylase
comp23630_c1	0	0	4.924099886	4.924099886	AT3G52590	ubiquitin extension protein	putative ubiquitin / ribosomal protein S27a
comp30123_c0	0.855989697	0	4.92314918	4.92314918	-	-	-
comp27138_c0	1.280956314	0	4.921245889	4.921245889	-	-	-
comp16754_c0	0	0	4.914086097	4.914086097	AT3G16640	translationally controlled tumor protein	putative translationally controlled tumor protein
comp121030_c0	0	0	4.902073579	4.902073579	AT1G77940	Ribosomal protein L7Ae/L30e/S12e/Gadd45 family	PREDICTED: ribosomal protein L30-like
comp41350_c0	2.414135533	0.150559677	5.051807107	4.90124743	-	-	-
comp13393_c0	0	0	4.900625333	4.900625333	-	-	NADH dehydrogenase subunit 6
comp26169_c0	0	0	4.897240426	4.897240426	-	-	-
comp28827_c0	1.454175893	0	4.896271849	4.896271849	-	-	-
comp119577_c0	0	0	4.890446693	4.890446693	AT3G59540	Ribosomal L38e protein family	PREDICTED: 60S ribosomal protein L38
comp18450_c0	0	0	4.889473543	4.889473543	AT3G60245	Zinc-binding ribosomal protein family protein	ribosomal protein L37A-like protein
comp28992_c0	1.495695163	0	4.884109451	4.884109451	AT4G02980	endoplasmic reticulum auxin binding protein	putative auxin binding protein 1 alpha
comp31456_c0	0.847996907	0	4.877253454	4.877253454	-	-	-
comp35303_c0	2.063502942	0	4.874796966	4.874796966	-	-	-
comp35131_c0	0	0	4.871843649	4.871843649	AT3G48340	aleurain-like protease	predicted protein
comp27105_c0	0	0	4.865918815	4.865918815	AT5G10360	Ribosomal protein S6e	putative 40S ribosomal protein S6
comp38072_c2	1.575312331	0	4.862947248	4.862947248	AT3G24550	proline extensin-like receptor kinase	putative receptor protein kinase PERK1
comp25604_c0	1.50589093	0.831877241	5.689858236	4.857980995	-	-	-
comp20080_c0	0	0	4.855989697	4.855989697	-	-	0
comp27994_c0	0	0	4.855989697	4.855989697	AT2G09990	Ribosomal protein S5 domain 2-like superfamily	40S ribosomal protein S16
comp36639_c0	5.060479781	2.821710215	7.676521302	4.854811087	AT5G07010	sulfotransferase 2A	Flavonol 4'-sulfotransferase, putative
comp22564_c2	0	0	4.849498932	4.849498932	-	-	-
comp41254_c0	1.485426827	0.847996907	5.69543711	4.847440203	AT2G34960	cationic amino acid transporter 5	cationic amino acid transporter 5
comp26344_c0	3.047887329	2.957914599	7.803872798	4.845958199	-	-	PREDICTED: uncharacterized protein LOC100500306
comp18672_c0	0	0	4.844486088	4.844486088	AT1G74270	Ribosomal protein L35Ae family protein	ribosomal protein L35Ae
comp35023_c0	8.199672345	6.615445725	11.45881158	4.843365855	AT5G53560	cytochrome B5 isoform	unknown
comp37874_c0	6.66831772	5.186659017	10.02308898	4.836429963	AT2G26930	4-(cytidine 5'-phospho)-2-C-methyl-D-erithritol	ISPE_MENPIRecName: Full=4-diphosphocytidyl-2-C-methyl-D-erythritol kinase, chloroplastic; AltName: Full=4-(cytidine-5'-diphospho)-2-C-methyl-D-erythritol kinase; Short=CMK; Flags: Precursor
comp43497_c1	2.416839742	0.526068812	5.362469889	4.836401077	AT1G68150	WRKY DNA-binding protein 9	PREDICTED: probable WRKY transcription factor 9-like
comp38072_c0	0	0	4.82984956	4.82984956	-	-	-
comp12846_c0	2.025028794	0	4.824767853	4.824767853	AT1G47980	unknown protein; FUNCTIONS IN: molecular_function	PREDICTED: desiccation-related protein PCC13-62-like isoform 1
comp32281_c0	5.141596278	0.028569152	4.850499414	4.821930262	-	-	-
comp28668_c0	0	0	4.819668183	4.819668183	AT3G49010	breast basic conserved 1	putative ribosomal protein L13
comp29651_c0	3.566815154	2.301587647	7.115199749	4.813612102	-	-	hypothetical protein MTR_4g028110
comp24937_c0	3.566815154	1.992768431	6.806066226	4.813297795	-	-	-
comp25912_c0	0	0	4.808385051	4.808385051	AT2G17360	Ribosomal protein S4 (RPS4A) family protein	PREDICTED: similar to ribosomal protein S4e
comp38573_c0	4.008988783	2.469885976	7.27668276	4.806796784	AT4G17260	Lactate/malate dehydrogenase family protein	L-lactate dehydrogenase
comp25163_c0	0	0	4.791293149	4.791293149	AT3G24830	Ribosomal protein L13 family protein	hypothetical protein
comp37480_c0	1.86393845	0	4.784503983	4.784503983	AT5G27600	long-chain acyl-CoA synthetase 7	PREDICTED: long chain acyl-CoA synthetase 7, peroxisomal
comp33579_c0	4.317593505	0	4.783980414	4.783980414	-	-	-
comp23464_c0	3.552131108	1.704871964	6.487196907	4.782324943	AT5G59720	heat shock protein 18.2	cytosolic class I small heat shock protein type 2
comp31782_c0	3.155425432	1.748461233	6.529977074	4.781515841	AT5G41560	FUNCTIONS IN: molecular_function unknown; INVOLVED	PREDICTED: uncharacterized protein LOC100784555
comp36744_c0	6.341096238	4.448240225	9.228073105	4.77983288	AT3G51000	alpha/beta-Hydrolases superfamily protein	predicted protein
comp19673_c0	0	0	4.778734244	4.778734244	AT1G57860	Translation protein SH3-like family protein	60S ribosomal protein L21-like
comp144067_c0	0	0	4.77452353	4.77452353	-	-	Hypothetical protein CBG03808
comp30483_c0	2.321928095	1.389566812	6.162693432	4.77312662	-	-	mar5 transposase
comp17835_c0	0	0	4.759155834	4.759155834	AT5G02960	Ribosomal protein S12/S23 family protein	putative ribosomal protein S23e
comp34888_c0	0	0	4.749534268	4.749534268	AT4G11080	HMG (high mobility group) box protein	PREDICTED: hypothetical protein LOC100167132
comp21846_c0	5.277612871	3.350497247	8.099400415	4.748903168	AT3G25830	terpene synthase-like sequence-1,8-cineole	0
comp19393_c0	0	0	4.745775149	4.745775149	AT2G31610	Ribosomal protein S3 family protein	40S ribosomal protein S3
comp25561_c1	0	0	4.743622676	4.743622676	AT1G21720	proteasome beta subunit C1	20S proteasome beta subunit pbc2
comp112245_c0	0	0	4.742545234	4.742545234	-	-	hypothetical protein TcasGA2_TC002334
comp26768_c0	1.021479727	0	4.74092756	4.74092756	-	-	-
comp13207_c1	0.40053793	0	4.73714592	4.73714592	-	-	-
comp129280_c0	0	0	4.736063628	4.736063628	-	-	-
comp32554_c0	0	0	4.734438666	4.734438666	-	-	-
comp73136_c0	2.319039816	0	4.724650272	4.724650272	AT2G26670	Plant haem oxygenase	AF320028_1heme oxygenase 1
comp36323_c0	0.378511623	0	4.724650272	4.724650272	AT3G23410	fatty alcohol oxidase 3	PREDICTED: long-chain-alcohol oxidase FAO1
comp28936_c0	0	0	4.722466024	4.722466024	-	-	PREDICTED: uncharacterized protein LOC100880549
comp22289_c1	0	0	4.721372659	4.721372659	-	-	-
comp28936_c1	0	0	4.720825666	4.720825666	-	-	-
comp37364_c0	4.433627167	2.097610797	6.81275491	4.715144113	AT3G18420	Protein prenylyltransferase superfamily protein	predicted protein
comp25788_c0	2.495695163	1.827819025	6.542567608	4.714748583	-	-	BCGS_ORIVURecName: Full=Bicyclogermacrene synthase; Short=Ovtps4
comp34351_c0	4.890933022	3.392317423	8.106327379	4.714009956	AT4G28365	early nodulin-like protein 3	small blue copper protein Bcp1
comp31285_c0	0	0	4.708739041	4.708739041	-	-	-
comp27605_c0	0	0	4.705977902	4.705977902	AT3G62870	Ribosomal protein L7Ae/L30e/S12e/Gadd45 family	PREDICTED: 60S ribosomal protein L7a-like
comp27706_c0	0	0	4.688180359	4.688180359	AT3G02080	Ribosomal protein S19e family protein	40S ribosomal protein S19, putative
comp33412_c1	3.323370069	2.295723025	6.983221651	4.687498626	AT1G02620	Ras-related small GTP-binding family protein	NtSar1 protein-like
comp28395_c0	0.545968369	0	4.683696454	4.683696454	-	-	-
comp34982_c0	6.483976963	5.526694846	10.20986759	4.683172744	AT1G63970	isoprenoid F	2-C-methyl-D-erythritol 2,4-cyclodiphosphate synthase
comp18821_c0	0	0	4.678635348	4.678635348	AT5G59850	Ribosomal protein S8 family protein	ribosomal protein S15Aa, isoform D
comp30569_c0	0.704871964	0	4.676380255	4.676380255	-	-	-
comp22234_c0	0	0	4.672990994	4.672990994	AT5G59240	Ribosomal protein S8e family protein	40S ribosomal protein S8
comp28864_c0	4.432291338	3.301587647	7.968724385	4.667136738	AT1G75810	unknown protein; FUNCTIONS IN: molecular_function	PREDICTED: uncharacterized protein LOC100245337
comp44012_c0	1.959770155	0	4.6622055	4.6622055	AT3G53480	pleiotropic drug resistance	PDR3_TOBACRecName: Full=Pleiotropic drug resistance protein 3; AltName: Full=NtPDR3
comp27094_c0	0	0	4.660495132	4.660495132	-	-	-
comp23757_c0	0	0	4.654779217	4.654779217	AT4G36130	Ribosomal protein L2 family	60S ribosomal protein L8-like
comp67265_c0	6.421054947	0	4.653633311	4.653633311	-	-	-
comp13111_c1	1.070389328	0.687060688	5.34020618	4.653145492	-	-	-
comp12605_c0	0	0	4.650764559	4.650764559	AT2G42740	ribosomal protein large subunit 16A	ribosomal protein L11
comp23826_c0	0	0	4.649615459	4.649615459	AT3G60245	Zinc-binding ribosomal protein family protein	60S ribosomal protein L37a
comp30007_c0	0	0	4.645009884	4.645009884	ATMG01360	cytochrome oxidase	cytochrome c oxidase subunit I
comp43438_c3	0	0	4.645009884	4.645009884	AT1G69730	Wall-associated kinase family protein	kinase, putative
comp39519_c0	1.150559677	0	4.644433152	4.644433152	AT2G20780	Major facilitator superfamily protein	PREDICTED: probable polyol transporter 4
comp28238_c0	0	0	4.642701572	4.642701572	AT5G65360	Histone superfamily protein	PREDICTED: similar to Histone H3.3B CG8989-PA isoform 2
comp26304_c0	0	0	4.64096791	4.64096791	AT4G16720	Ribosomal protein L23/L15e family protein	ribosomal protein L15
comp39483_c1	1.748461233	0.757023247	5.395748328	4.638725081	AT3G48280	cytochrome P450, family 71, subfamily A,	cytochrome P450
comp27466_c0	0	0	4.637494325	4.637494325	-	-	hypothetical protein TcasGA2_TC013131
comp71717_c0	0.815575429	0	4.63691458	4.63691458	-	-	-
comp111206_c0	0	0	4.63284983	4.63284983	-	-	-
comp32912_c0	1.867896464	0.378511623	5.009436756	4.630925133	AT5G03760	Nucleotide-diphospho-sugar	mannan synthase
comp23630_c0	0	0	4.627023106	4.627023106	AT3G52590	ubiquitin extension protein	large subunit ribosomal protein L40e
comp28914_c0	2.117695043	0	4.625854931	4.625854931	AT4G30270	xyloglucan endotransglucosylase/hydrolase	xyloglucan endotransglucosylase-hydrolase XTH9 precursor
comp41936_c0	2.687060688	1.028569152	5.6441447	4.615575548	AT1G02640	beta-xylosidase 2	PREDICTED: probable beta-D-xylosidase 2
comp25918_c0	0.028569152	0	4.613531653	4.613531653	-	-	-
comp32776_c1	0.704871964	0	4.61176256	4.61176256	AT2G41690	heat shock transcription factor	PREDICTED: heat stress transcription factor B-3-like
comp28967_c0	2.358958826	0	4.608217853	4.608217853	AT2G39060	Nodulin MtN3 family protein	NEC1_PETHYRecName: Full=Bidirectional sugar transporter NEC1; AltName: Full=NEC1
comp18120_c0	0	0	4.606442228	4.606442228	AT3G53020	Ribosomal protein L24e family	60S ribosomal protein L24
comp23808_c0	1.895302621	1.207892852	5.813011549	4.605118697	AT5G23960	terpene synthase 21	BCGS_ORIVURecName: Full=Bicyclogermacrene synthase; Short=Ovtps4
comp22877_c0	1.084064265	0	4.595742339	4.595742339	AT1G65450	HXXXD-type acyl-transferase family protein	hypothetical protein VITISV_014805
comp31045_c0	0.659924558	0	4.589763487	4.589763487	AT5G46970	Plant invertase/pectin methylesterase inhibitor	invertase inhibitor
comp44077_c0	3.240314329	1.23878686	5.827819025	4.589032165	AT1G15520	pleiotropic drug	PDR-type ABC transporter 2
comp37697_c0	0	0	4.584361253	4.584361253	-	-	-
comp18530_c0	0	0	4.583158004	4.583158004	AT2G37270	ribosomal protein 5B	PREDICTED: 40S ribosomal protein S5 isoform 2
comp39416_c2	6.798569004	3.656496371	8.23878686	4.582290489	AT2G28000	chaperonin-60alpha	putative rubisco subunit binding-protein alpha subunit
comp39634_c0	2.599317794	0.028569152	4.602290585	4.573721433	AT5G54190	protochlorophyllide oxidoreductase A	PREDICTED: protochlorophyllide reductase, chloroplastic-like
comp42173_c0	4.263785614	2.40599236	6.969357739	4.563365379	AT1G21540	AMP-dependent synthetase and ligase family protein	PREDICTED: putative acyl-CoA synthetase YngI-like
comp15527_c0	4.512226887	0	4.562547724	4.562547724	-	-	-
comp18109_c0	0	0	4.562547724	4.562547724	AT3G16780	Ribosomal protein L19e family protein	60s ribosomal protein L19
comp21700_c0	0	0	4.561326136	4.561326136	AT2G36160	Ribosomal protein S11 family protein	0
comp144606_c0	0	0	4.559491813	4.559491813	-	-	-
comp38142_c0	3.294253136	3.189033824	7.746312766	4.557278942	AT1G32170	xyloglucan endotransglucosylase/hydrolase	xyloglucan endotransglucosylase/hydrolase 14
comp36865_c0	0	0	4.555202634	4.555202634	-	-	hypothetical protein CAPTEDRAFT_114977, partial
comp33138_c1	6.221103725	3.84899843	8.40053793	4.5515395	AT1G16300	glyceraldehyde-3-phosphate dehydrogenase	AC006341_10Similar to gb
comp37352_c0	0	0	4.548436625	4.548436625	AT5G04500	glycosyltransferase family protein 47	transferase, transferring glycosyl groups, putative
comp31688_c0	2.169925001	0	4.545350645	4.545350645	AT3G48460	GDSL-like Lipase/Acylhydrolase superfamily protein	unnamed protein product
comp36366_c0	0	0	4.543495883	4.543495883	AT1G74060	Ribosomal protein L6 family protein	ribosomal protein L6
comp16992_c0	0	0	4.539779192	4.539779192	AT3G60770	Ribosomal protein S13/S15	putative ribosomal protein S13e
comp27866_c1	0	0	4.539779192	4.539779192	AT1G65870	Disease resistance-responsive (dirigent-like protein)	dirigent-like protein pDIR9 precursor
comp208167_c0	0	0	4.539158811	4.539158811	AT3G59540	Ribosomal L38e protein family	PREDICTED: 60S ribosomal protein L38
comp34933_c1	0	0	4.539158811	4.539158811	-	-	-
comp383_c0	0	0	4.539158811	4.539158811	AT5G47930	Zinc-binding ribosomal protein family protein	small subunit ribosomal protein 27
comp40171_c0	3.885574364	0.22650853	4.759155834	4.532647304	AT3G63470	serine carboxypeptidase-like 40	Serine carboxypeptidase-like protein
comp43601_c0	4.286141873	2.99095486	7.523169866	4.532215006	AT1G55020	lipoxygenase 1	lipoxygenase
comp37598_c0	3.249445341	2.408711861	6.938285792	4.529573931	AT3G52030	F-box family protein with WD40/YVTN repeat doamin	unnamed protein product
comp39698_c0	3.63343121	1.89917563	6.428611418	4.529435788	AT3G02550	LOB domain-containing protein 41	PREDICTED: LOB domain-containing protein 41-like
comp30667_c1	3.731183242	1.333423734	5.861459166	4.528035432	AT3G51060	Lateral root primordium (LRP) protein-related	PREDICTED: uncharacterized protein LOC100250664
comp39043_c0	2.847996907	1.981852653	6.507160349	4.525307696	AT5G28000	Adenine nucleotide alpha hydrolases-like superfamily	major latex-like protein 1
comp24533_c0	0	0	4.51916445	4.51916445	AT4G38740	rotamase CYP 1	peptidyl-prolyl isomerase-1
comp22441_c0	0	0	4.516645558	4.516645558	-	-	AF353628_1surface protein EP1-2 procyclin precursor
comp31637_c0	2.56315813	1	5.506843099	4.506843099	AT1G52720	unknown protein; BEST Arabidopsis thaliana protein	PREDICTED: uncharacterized protein LOC100778751
comp24078_c0	1.718087584	0	4.50589093	4.50589093	AT5G10260	RAB GTPase homolog H1E	protein with unknown function
comp179759_c0	0	0	4.503984704	4.503984704	-	-	-
comp28201_c0	3.263034406	3.502075956	7.996671201	4.494595245	AT1G19020	unknown protein; BEST Arabidopsis thaliana protein	predicted protein
comp137855_c0	0	0	4.493775408	4.493775408	-	-	-
comp25371_c2	1.803227036	0	4.492494152	4.492494152	-	-	-
comp186492_c0	0	0	4.489286023	4.489286023	AT4G14320	Zinc-binding ribosomal protein family protein	CRE-RPL-41 protein
comp41893_c1	0.831877241	0	4.480265122	4.480265122	AT5G25310	Exostosin family protein	catalytic, putative
comp13466_c1	0	0	4.480265122	4.480265122	-	-	-
comp25309_c0	1.799087306	0.250961574	4.730096466	4.479134892	AT2G24700	Transcriptional factor B3 family protein	unknown
comp26526_c1	0	0	4.475733431	4.475733431	-	-	-
comp26681_c1	0	0	4.469234794	4.469234794	-	-	hypothetical protein VITISV_010970
comp15333_c0	0	0	4.467931546	4.467931546	AT1G33140	Ribosomal protein L6 family	60s ribosomal protein L9
comp26945_c0	1.195347598	0.333423734	4.800641097	4.467217363	-	-	-
comp30565_c0	0	0	4.46662712	4.46662712	AT5G60460	Preprotein translocase Sec, Sec61-beta subunit	unknown
comp117432_c0	0	0.454175893	4.917431755	4.463255862	AT5G60170	RNA binding (RRM/RBD/RNP motifs) family protein	-
comp18554_c0	0	0	4.46139759	4.46139759	AT4G36020	cold shock domain protein 1	PREDICTED: hypothetical protein LOC100746188
comp26660_c0	1.883620816	0.124328135	4.583759754	4.459431619	AT3G22540	Protein of unknown function (DUF1677)	PREDICTED: uncharacterized protein LOC100251046
comp38962_c0	0	0	4.457462965	4.457462965	AT4G14960	Tubulin/FtsZ family protein	Tubulin alpha-1 chain
comp28585_c1	0	0	4.456149035	4.456149035	-	-	-
comp24395_c0	2.570462931	0.321928095	4.772941338	4.451013243	AT4G10040	cytochrome c-2	CYC_ABUTHRecName: Full=Cytochrome c
comp16708_c0	0	0	4.450881315	4.450881315	ATMG00160	cytochrome oxidase 2	cytochrome c oxidase subunit 2 (mitochondrion)
comp41775_c1	6.962201957	6.276124405	10.72616706	4.450042655	AT4G34350	4-hydroxy-3-methylbut-2-enyl diphosphate	4-hydroxy-3-methylbut-2-enyl diphosphate reductase 1
comp22761_c0	0	0	4.449561375	4.449561375	-	-	-
comp21943_c0	0	0	4.448900951	4.448900951	-	-	-
comp35148_c0	4.172327492	2.427606173	6.87491989	4.447313717	AT3G25160	ER lumen protein retaining receptor family protein	PREDICTED: ER lumen protein retaining receptor
comp40313_c1	4.027684877	2.827819025	7.272769732	4.444950707	AT5G04500	glycosyltransferase family protein 47	transferase, transferring glycosyl groups, putative
comp27558_c0	0	0	4.444932049	4.444932049	AT5G15200	Ribosomal protein S4	S9e ribosomal protein
comp44425_c0	0.495695163	0	4.432959407	4.432959407	AT1G59870	ABC-2 and Plant	unnamed protein product
comp28290_c1	0	0	4.432959407	4.432959407	AT2G19460	Protein of unknown function (DUF3511)	unknown
comp27758_c1	0	0.678071905	5.109778429	4.431706524	AT1G65870	Disease resistance-responsive (dirigent-like protein)	hypothetical protein OsI_36036
comp27758_c0	0.613531653	0.807354922	5.23572706	4.428372138	AT1G22900	Disease resistance-responsive (dirigent-like protein)	unknown protein
comp29762_c0	5.187846909	4.87282876	9.301130331	4.428301571	AT4G21620	glycine-rich protein	nucleic acid binding protein, putative
comp27866_c0	0	0	4.426264755	4.426264755	AT1G22900	Disease resistance-responsive (dirigent-like protein)	Disease resistance response protein
comp18233_c0	0	0	4.423578171	4.423578171	-	-	-
comp34658_c0	0.669026766	0	4.418864577	4.418864577	-	-	-
comp26504_c2	0	0	4.406672716	4.406672716	-	-	-
comp37797_c0	5.749266084	1.831877241	6.237448996	4.405571755	-	-	-
comp16657_c0	0	0	4.404630684	4.404630684	-	-	-
comp30049_c0	0	0	4.399171094	4.399171094	AT4G34670	Ribosomal protein S3Ae	RS3A_PERAMRecName: Full=40S ribosomal protein S3a
comp25973_c2	0	0.163498732	4.56193706	4.398438328	-	-	tranposase
comp17094_c0	0.839959587	0	4.390254956	4.390254956	AT5G20480	EF-TU receptor	serine-threonine protein kinase, plant-type, putative
comp32035_c0	0.201633861	0	4.384049807	4.384049807	-	-	-
comp12759_c0	0	0	4.375734539	4.375734539	-	-	Ac1147-like protein
comp21543_c0	1.50589093	0	4.374343989	4.374343989	-	-	0
comp30419_c0	0	0	4.371558863	4.371558863	AT1G58684	Ribosomal protein S5 family protein	PREDICTED: similar to ribosomal protein S2
comp29771_c1	4.073820233	1.992768431	6.361943774	4.369175343	AT3G12580	heat shock protein 70	heat shock protein 70
comp31272_c0	0	0	4.368069877	4.368069877	-	-	MPA13 allergen
comp28850_c0	0.263034406	0	4.366671916	4.366671916	-	-	-
comp34252_c0	0	0	4.366671916	4.366671916	AT2G15890	maternal effect embryo arrest 14	uncharacterized protein LOC100305614
comp19441_c0	0.97819563	0	4.3652726	4.3652726	-	-	-
comp34727_c1	3.12763328	1.469885976	5.832890014	4.363004038	AT5G12860	dicarboxylate transporter 1	2-oxoglutarate/malate translocator
comp25823_c0	0	0	4.357552005	4.357552005	-	-	-
comp31576_c0	0.970853654	0	4.356848079	4.356848079	AT4G17550	Major facilitator superfamily protein	PREDICTED: putative glycerol-3-phosphate transporter 4-like, partial
comp13451_c0	0	0	4.351204277	4.351204277	AT2G05220	Ribosomal S17 family protein	40S ribosomal protein S17
comp31508_c0	3.723558561	1.948600847	6.295355693	4.346754846	AT3G15352	cytochrome c oxidase 17	PREDICTED: cytochrome c oxidase copper chaperone
comp23508_c2	0.831877241	0	4.343407822	4.343407822	-	-	-
comp19047_c0	0	0	4.339850003	4.339850003	AT1G52300	Zinc-binding ribosomal protein family protein	60S ribosomal protein L37-like protein
comp26039_c0	0	0	4.331991778	4.331991778	-	-	-
comp31130_c0	4.146492307	3.508428653	7.839266787	4.330838134	AT3G54200	Late embryogenesis abundant (LEA) hydroxyproline-rich	conserved hypothetical protein
comp18347_c0	0	0	4.329123596	4.329123596	AT2G37600	Ribosomal protein L36e family protein	ribosomal protein L36
comp29538_c0	2.241840184	0.189033824	4.51412226	4.325088436	AT2G18620	Terpenoid synthases superfamily protein	geranylgeranyl-diphosphate synthase
comp19935_c0	0	0	4.323370069	4.323370069	-	-	0
comp34198_c0	5.035183997	3.077242999	7.397289578	4.320046579	AT4G20460	NAD(P)-binding Rossmann-fold superfamily protein	PREDICTED: UDP-arabinose 4-epimerase 1
comp38690_c0	4.545350645	3.173127433	7.492814573	4.31968714	AT3G59480	pfkB-like carbohydrate kinase family protein	fructokinase
comp40151_c1	3.488000771	2.307428525	6.626877135	4.31944861	AT1G20950	Phosphofructokinase family protein	PREDICTED: pyrophosphate--fructose 6-phosphate 1-phosphotransferase subunit alpha-like
comp36351_c0	1.464668267	0.014355293	4.331991778	4.317636485	AT3G21530	DNAse I-like superfamily protein	hypothetical protein MTR_2g020860
comp35713_c1	0.757023247	0	4.316869805	4.316869805	AT5G10380	RING/U-box superfamily protein	predicted protein
comp29999_c0	6.710530952	5.461070114	9.774918807	4.313848693	AT3G62580	Late embryogenesis abundant protein (LEA) family	PREDICTED: transmembrane protein 205
comp37159_c0	3.112700133	0	4.311793718	4.311793718	AT2G02930	glutathione	GSTF1_TOBACRecName: Full=Glutathione S-transferase PARB; AltName: Full=GST class-phi
comp33793_c0	3.339137385	2.17951105	6.491051376	4.311540326	AT4G22250	RING/U-box superfamily protein	hypothetical protein VITISV_012047
comp21857_c0	0	0	4.309612772	4.309612772	-	-	0
comp39172_c1	2.341985747	1.232660757	5.537606691	4.304945934	AT5G67550	unknown protein; FUNCTIONS IN: molecular_function	predicted protein
comp147082_c0	0	0	4.304511042	4.304511042	-	-	-
comp15090_c0	0	0	4.304511042	4.304511042	AT1G09155	phloem protein 2-B15	hypothetical protein VITISV_022466
comp20091_c0	0.782408565	0	4.300855871	4.300855871	-	-	0
comp18923_c0	0.526068812	0.250961574	4.550900665	4.299939091	-	-	-
comp36736_c1	1.580145484	0.263034406	4.557655155	4.294620749	-	-	-
comp40355_c0	4.112700133	2.495695163	6.784765696	4.289070533	AT5G46290	3-ketoacyl-acyl carrier protein synthase	3-oxoacyl-
comp120832_c0	0	0	4.288358562	4.288358562	-	-	VSM2_TRYBBRecName: Full=Variant surface glycoprotein MITAT 1.2; AltName: Full=VSG 221; Flags: Precursor
comp39073_c0	3.665620164	3.017921908	7.304419775	4.286497867	AT1G22170	Phosphoglycerate mutase family protein	phosphoglycerate mutase, putative
comp25583_c0	0	0	4.283180979	4.283180979	AT4G09320	Nucleoside diphosphate kinase family protein	hypothetical protein SINV_12396
comp43292_c0	7.7644072	5.872582545	10.1535647	4.280982155	AT5G04530	3-ketoacyl-CoA synthase 5	hypothetical protein
comp8916_c0	0	0	4.275007047	4.275007047	-	-	-
comp44844_c0	8.429239342	5.63343121	9.906920651	4.273489441	-	-	-
comp41159_c0	1.895302621	0.344828497	4.614709844	4.269881347	AT5G61820	FUNCTIONS IN: molecular_function unknown; INVOLVED	conserved hypothetical protein
comp13339_c1	1.244887059	0	4.269781238	4.269781238	-	-	-
comp29446_c0	3.085764554	1.531069493	5.800123353	4.26905386	-	-	conserved hypothetical protein
comp32742_c0	4.692092375	3.498250868	7.76493792	4.266687052	AT3G52390	TatD related DNase	PREDICTED: putative deoxyribonuclease TATDN1
comp37078_c0	1.03562391	0	4.264536431	4.264536431	AT1G31260	zinc transporter 10 precursor	iron transporter protein IRT1
comp122585_c0	0	0	4.263785614	4.263785614	-	-	-
comp26711_c0	3.056583528	3.659924558	7.921305404	4.261380846	-	-	-
comp32254_c0	0.773996325	0	4.260778432	4.260778432	AT5G48850	Tetratricopeptide repeat (TPR)-like superfamily	predicted protein
comp34823_c1	0.310340121	0	4.260778432	4.260778432	-	-	-
comp30533_c0	2.972692654	0	4.259272487	4.259272487	-	-	-
comp30710_c0	1.769771739	1.15704371	5.415826257	4.258782547	AT2G16060	hemoglobin	predicted protein
comp43893_c0	1.350497247	1.66448284	5.9202933	4.25581046	-	-	-
comp29553_c0	1.042644337	0.722466024	4.972692654	4.25022663	AT4G27745	Yippee family putative zinc-binding protein	PREDICTED: protein yippee-like At4g27745-like isoform 1
comp24511_c0	1.411426246	0	4.242602506	4.242602506	-	-	-
comp29344_c0	0	0	4.240314329	4.240314329	AT1G02305	Cysteine proteinases superfamily protein	hypothetical protein CRE_27039
comp129028_c0	0	0	4.239550797	4.239550797	AT2G18110	Translation elongation factor EF1B/ribosomal protein	elongation factor 1 beta
comp31477_c1	0.35614381	0	4.237257771	4.237257771	-	-	-
comp161225_c0	0	0	4.232660757	4.232660757	AT4G26230	Ribosomal protein L31e family protein	PREDICTED: 60S ribosomal protein L31-like isoform 1
comp35305_c0	7.637928981	6.516172776	10.74266312	4.226490344	AT3G02360	6-phosphogluconate dehydrogenase family protein	PREDICTED: 6-phosphogluconate dehydrogenase, decarboxylating-like isoform 2
comp37702_c0	4.028569152	2.422233001	6.638653116	4.216420115	AT5G01320	Thiamine pyrophosphate dependent pyruvate decarboxylase	pyruvate decarboxylase
comp27796_c0	0.137503524	0	4.213347282	4.213347282	AT4G34215	Domain of unknown function (DUF303)	unnamed protein product
comp37726_c0	4.183486514	3.121015401	7.334317985	4.213302584	AT4G14746	CONTAINS InterPro DOMAIN/s: EGF-like (InterPro:IPR006210);	conserved hypothetical protein
comp28362_c0	0	0	4.207892852	4.207892852	AT5G62150	peptidoglycan-binding LysM domain-containing protein	conserved hypothetical protein
comp26609_c2	2.724650272	0.855989697	5.061776198	4.205786501	AT4G20360	RAB GTPase homolog E1B	predicted protein
comp25903_c0	0	0	4.204766751	4.204766751	AT2G40010	Ribosomal protein L10 family protein	PREDICTED: similar to acidic p0 ribosomal protein isoform 3
comp22511_c0	0	0	4.199279721	4.199279721	-	-	-
comp147138_c0	0.344828497	0	4.195347598	4.195347598	-	-	-
comp36994_c0	0.748461233	0	4.194559886	4.194559886	-	-	hypothetical protein VITISV_035390
comp28273_c0	0	0	4.194559886	4.194559886	AT3G12580	heat shock protein 70	70 kDa heat shock protein
comp16317_c0	0	0	4.193771743	4.193771743	AT3G60245	Zinc-binding ribosomal protein family protein	ribosomal protein L37A
comp28829_c0	2.204766751	1.111031312	5.297191417	4.186160105	-	-	conserved hypothetical protein
comp39707_c0	5.095080492	3.843983844	8.029508101	4.185524257	AT3G13610	2-oxoglutarate (2OG) and Fe(II)-dependent oxygenase	oxidoreductase, 2OG-Fe(II) oxygenase family protein
comp27126_c0	0	0	4.183486514	4.183486514	-	-	-
comp38158_c3	0	0	4.18030702	4.18030702	-	-	putative spike protein
comp32898_c0	4.136683578	3.23878686	7.417768144	4.178981284	AT4G11650	osmotin 34	AF364864_1pathogenesis-related protein 5-1
comp20009_c0	0	0	4.175524601	4.175524601	AT3G56340	Ribosomal protein S26e family protein	0
comp22980_c0	3.522306893	1.304511042	5.476381688	4.171870646	AT5G38900	Thioredoxin superfamily protein	PREDICTED: uncharacterized protein ywbO
comp90528_c0	1.23878686	0	4.170726276	4.170726276	AT4G27670	heat shock protein 21	small heat shock protein, chloroplastic
comp21595_c0	0	0	4.161887682	4.161887682	ATMG01080	mitochondrial F0-ATPase subunit 9	0
comp11276_c0	0	0	4.161887682	4.161887682	AT3G55170	Ribosomal L29 family protein	60S ribosomal protein L35, partial
comp25991_c0	0	0	4.15704371	4.15704371	-	-	-
comp18087_c0	1.150559677	0	4.156234798	4.156234798	-	-	-
comp15066_c0	0	0	4.155425432	4.155425432	-	-	-
comp42184_c0	1.613531653	0.565597176	4.719731057	4.154133881	AT3G02570	Mannose-6-phosphate isomerase, type	PREDICTED: mannose-6-phosphate isomerase
comp33540_c1	0	0	4.153805336	4.153805336	AT5G56000	HEAT SHOCK PROTEIN 81.4	90 kDa heat shock protein
comp22572_c0	0	0	4.152183419	4.152183419	-	-	-
comp18243_c0	0	0	4.148934105	4.148934105	AT5G44410	FAD-binding Berberine family protein	predicted protein
comp139786_c0	0	0	4.13996057	4.13996057	AT5G17690	like heterochromatin protein (LHP1)	hypothetical protein Phum_PHUM259320
comp27126_c1	0	0	4.138323004	4.138323004	-	-	-
comp41520_c0	6.364397337	4.911691582	9.047205726	4.135514144	AT1G55850	cellulose synthase like E1	PREDICTED: cellulose synthase-like protein E6-like
comp24227_c0	2.720278465	0.389566812	4.524189078	4.134622266	AT3G23800	selenium-binding protein 3	selenium-binding protein, putative
comp35748_c0	2.615887074	1.887525271	6.019479534	4.131954263	AT1G03495	HXXXD-type acyl-transferase family protein	quercetin 3-O-glucoside-6''-O-malonyltransferase
comp215146_c0	0	0	4.131754091	4.131754091	AT4G34555	Ribosomal protein S25 family protein	PREDICTED: similar to predicted protein
comp27155_c0	0	0	4.130107179	4.130107179	-	-	glucose-repressible protein
comp58792_c0	2.160274831	1.575312331	5.704595348	4.129283017	AT5G37670	HSP20-like chaperones superfamily protein	-
comp34933_c2	0	0	4.129283017	4.129283017	-	-	-
comp44504_c0	4.346247774	3.617063344	7.745439037	4.128375693	AT1G15520	pleiotropic drug	PDR1_TOBACRecName: Full=Pleiotropic drug resistance protein 1; AltName: Full=NtPDR1
comp22785_c0	0.575312331	0	4.126807703	4.126807703	-	-	-
comp17321_c0	1.895302621	0	4.125155131	4.125155131	-	-	-
comp27971_c0	0	0	4.118525849	4.118525849	AT1G18080	Transducin/WD40 repeat-like	receptor for activated protein kinase C-like
comp32813_c0	4.934988202	4.373648211	8.490409679	4.116761468	AT5G51040	unknown protein; CONTAINS InterPro DOMAIN/s: Protein	PREDICTED: uncharacterized protein LOC100259710 isoform 2
comp31935_c2	0	0	4.11353382	4.11353382	AT1G51060	histone H2A 10	PREDICTED: histone H2A-IV-like, partial
comp24684_c1	2.039138394	0.565597176	4.672425342	4.106828166	-	-	-
comp35345_c0	6.104755987	4.750070486	8.856020832	4.105950346	AT5G41670	6-phosphogluconate dehydrogenase family protein	PREDICTED: 6-phosphogluconate dehydrogenase, decarboxylating-like
comp12996_c1	0.50589093	0.871843649	4.977279923	4.105436274	AT1G06680	photosystem II subunit P-1	oxygen-evolving enhancer protein 2
comp30917_c2	0	0	4.10349764	4.10349764	AT5G60390	GTP binding Elongation factor Tu family protein	TPA_inf: eukaryotic translation elongation factor 1A
comp40733_c0	1.182692298	0	4.101818134	4.101818134	AT4G10310	high-affinity K+ transporter 1	PREDICTED: sodium transporter HKT1-like
comp31655_c0	0	0.275007047	4.375039431	4.100032384	-	-	-
comp40102_c5	4.221877081	3.710393192	7.809928866	4.099535674	-	-	-
comp18114_c0	0	0	4.099295204	4.099295204	-	-	-
comp36035_c0	1.028569152	0	4.098453246	4.098453246	AT3G44610	Protein kinase superfamily protein	serine/threonine protein kinase, putative
comp14521_c0	0	0	4.098453246	4.098453246	-	-	hypothetical protein COCSUDRAFT_52206
comp30913_c0	0	0	4.09423607	4.09423607	-	-	hypothetical protein Phum_PHUM506450
comp157898_c0	0	0	4.093391153	4.093391153	AT4G39200	Ribosomal protein S25 family protein	small subunit ribosomal protein 25
comp137025_c0	0	0	4.092545742	4.092545742	-	-	-
comp25116_c1	0	0	4.089159132	4.089159132	-	-	-
comp43444_c1	4.981396032	3.185866545	7.274634403	4.088767858	AT3G43190	sucrose synthase 4	sucrose synthase 1
comp14286_c0	4.645586386	2.097610797	6.181500152	4.083889355	-	-	Titin
comp13423_c0	5.279099802	1.560714954	5.639810978	4.079096024	-	-	-
comp27790_c0	0	0	4.078951341	4.078951341	-	-	-
comp41591_c0	2.121015401	0.097610797	4.171527106	4.073916309	AT2G37390	Chloroplast-targeted copper chaperone protein	PREDICTED: uncharacterized protein LOC100263778
comp146275_c0	0	0	4.0721058	4.0721058	AT3G11630	Thioredoxin superfamily protein	PREDICTED: peroxiredoxin 1-like
comp31662_c0	4.867402306	3.193771743	7.265286858	4.071515115	AT1G09780	Phosphoglycerate mutase, 2,3-bisphosphoglycerate-independent	putative phosphoglycerate mutase protein, partial
comp5418_c0	0	0	4.068670811	4.068670811	AT1G52300	Zinc-binding ribosomal protein family protein	60S ribosomal protein L37-A
comp22564_c1	0	0	4.065227623	4.065227623	-	-	hypothetical protein AP8-3_18342, partial
comp37303_c0	6.708187236	6.029452886	10.09442083	4.064967944	AT5G17770	NADH:cytochrome B5 reductase 1	NADH:cytochrome b5 reductase
comp22087_c0	0	0	4.06436554	4.06436554	-	-	-
comp14899_c0	0.584962501	0	4.063502942	4.063502942	-	-	-
comp32351_c0	0	0	4.063502942	4.063502942	AT2G46150	Late embryogenesis abundant (LEA) hydroxyproline-rich	PREDICTED: uncharacterized protein LOC100258567
comp40085_c0	1.269033146	0.137503524	4.19298317	4.055479646	AT1G61560	Seven transmembrane MLO family protein	seven transmembrane calmodulin binding protein
comp41272_c0	3.037382222	1.89917563	5.95419631	4.05502068	AT1G02660	alpha/beta-Hydrolases superfamily protein	unnamed protein product
comp21930_c0	0	0	4.050501697	4.050501697	-	-	conserved hypothetical protein
comp31117_c0	7.064257744	4.336283388	8.386078034	4.049794646	AT2G27510	ferredoxin 3	PREDICTED: ferredoxin-3, chloroplastic-like isoform 1
comp19786_c0	0	0	4.049630768	4.049630768	-	-	0
comp42132_c2	7.073606041	3.908812908	7.958262697	4.049449789	AT5G56000	HEAT SHOCK PROTEIN 81.4	PREDICTED: heat shock protein 83-like
comp32938_c0	2.40599236	1.531069493	5.577730931	4.046661438	AT4G39720	VQ motif-containing protein	hypothetical protein VITISV_008028
comp37693_c1	0.739848103	0	4.044394119	4.044394119	AT2G28680	RmlC-like cupins superfamily protein	PREDICTED: 11S globulin seed storage protein 2-like
comp22376_c0	0	1.257010618	5.301221805	4.044211187	AT2G42690	alpha/beta-Hydrolases superfamily protein	Pinus taeda anonymous locus 2_7945_01 genomic sequence
comp220942_c0	2.3305584	0	4.034743949	4.034743949	-	-	-
comp27752_c2	5.593353771	2.970853654	7.003602237	4.032748583	AT2G45290	Transketolase	unnamed protein product
comp32044_c2	0	0	4.032100843	4.032100843	-	-	-
comp14706_c0	0.731183242	0.014355293	4.042644337	4.028289044	-	-	-
comp31191_c1	1.761285273	0	4.026800059	4.026800059	AT1G23550	similar to RCD one 2	unnamed protein product
comp33154_c0	0.659924558	0	4.022367813	4.022367813	-	-	-
comp36534_c0	3.320484678	0.575312331	4.596338864	4.021026533	AT5G23850	Arabidopsis thaliana protein of unknown function	PREDICTED: O-glucosyltransferase rumi-like
comp42209_c0	1.655351829	1.448900951	5.467931546	4.019030595	AT5G01520	RING/U-box superfamily protein	ubiquitin-protein ligase, putative
comp39483_c2	1.459431619	0	4.018812186	4.018812186	AT3G48320	cytochrome P450, family 71, subfamily A,	C71A6_NEPRARecName: Full=Cytochrome P450 71A6
comp37429_c0	2.639232163	1.201633861	5.220329955	4.018696094	-	-	-
comp30132_c0	5.271649772	1.427606173	5.443606651	4.016000478	AT5G06270	unknown protein; FUNCTIONS IN: molecular_function	PREDICTED: uncharacterized protein LOC100805043
comp25138_c0	0	0	4.009884589	4.009884589	-	-	putative apolipophorin-III isoform 1
comp26827_c0	0	0	4.008092421	4.008092421	AT2G20450	Ribosomal protein L14	ribosomal protein rpl14
comp195450_c0	0	0	4.008092421	4.008092421	AT5G28060	Ribosomal protein S24e family protein	small subunit ribosomal protein 24
comp2145_c0	0	0	4.007195501	4.007195501	-	-	hypothetical protein DAPPUDRAFT_301871
comp33497_c0	2.214124805	0.757023247	4.763411574	4.006388327	-	-	-
comp27030_c0	2.495695163	0	4.005399988	4.005399988	AT4G30270	xyloglucan endotransglucosylase/hydrolase	xyloglucan endotransglucosylase-hydrolase XTH9 precursor
comp27227_c0	0	0	4.005399988	4.005399988	-	-	-
comp148397_c0	2.007195501	0.084064265	4.087462841	4.003398576	-	-	PREDICTED: subtilisin inhibitor 1
comp30240_c0	0	0	4.001802243	4.001802243	AT3G05560	Ribosomal L22e protein family	ribosomal protein L22e
comp35369_c0	7.520029304	5.576824431	9.57623868	3.999414249	AT5G02490	Heat shock protein 70 (Hsp 70) family protein	DnaK-type molecular chaperone hsp70, partial
comp31179_c1	0	0	3.997292408	3.997292408	AT3G09630	Ribosomal protein L4/L1 family	PREDICTED: 60S ribosomal protein L4-like
comp121333_c0	0	0	3.994579724	3.994579724	ATMG01170	ATPase, F0 complex, subunit A protein	ATP synthase F0 subunit 6
comp43633_c0	4.63343121	4.701549057	8.694984631	3.993435574	AT3G25830	terpene synthase-like sequence-1,8-cineole	linalool synthase
comp22141_c0	1.03562391	0	3.992768431	3.992768431	AT5G46290	3-ketoacyl-acyl carrier protein synthase	3-oxoacyl-
comp21484_c0	0	0	3.99095486	3.99095486	AT3G55280	ribosomal protein L23AB	0
comp38914_c0	3.544732656	2.372952098	6.361592924	3.988640826	AT3G24840	Sec14p-like phosphatidylinositol transfer family	PREDICTED: uncharacterized protein LOC100265430
comp42966_c0	0	0	3.986410935	3.986410935	AT1G07985	Expressed protein	PREDICTED: uncharacterized protein LOC100790797
comp43134_c0	4.716442237	3.613531653	7.596040633	3.98250898	AT3G21090	ABC-2 type transporter family protein	ATP-binding cassette transporter, putative
comp36839_c0	4.177917792	3.056583528	7.030777472	3.974193944	AT4G14930	Survival protein SurE-like phosphatase/nucleotidase	PREDICTED: 5'-nucleotidase surE
comp35390_c0	5.438958148	4.769242795	8.740421665	3.97117887	AT1G32440	plastidial pyruvate kinase 3	KPYG_TOBACRecName: Full=Pyruvate kinase isozyme G, chloroplastic; Flags: Precursor
comp21850_c0	0	0	3.967168608	3.967168608	-	-	0
comp25504_c0	1.555816155	0	3.964398632	3.964398632	-	-	-
comp34788_c0	0	0	3.963474124	3.963474124	AT4G05050	ubiquitin extension protein	CChain C, Rnf4 - Ubch5a - Ubiquitin Heterotrimeric Complex
comp26088_c0	0.516015147	0	3.962549023	3.962549023	-	-	-
comp16691_c0	0	0	3.959770155	3.959770155	AT2G27530	Ribosomal protein L1p/L10e family	unknown
comp21397_c0	0	0	3.959770155	3.959770155	AT1G20010	tubulin beta-5 chain	0
comp21397_c2	0	0	3.959770155	3.959770155	AT2G29550	tubulin beta-7 chain	0
comp24989_c0	0.422233001	0	3.957914599	3.957914599	AT4G10265	Wound-responsive family protein	PREDICTED: uncharacterized protein LOC100263064
comp19357_c0	0	0	3.957914599	3.957914599	ATMG01360	cytochrome oxidase	cytochrome oxidase subunit I
comp33186_c0	2.269033146	1.304511042	5.261530815	3.957019773	AT3G05500	Rubber elongation factor protein (REF)	Rubber elongation factor protein, putative
comp30580_c0	5.697106574	5.056149961	9.011171336	3.955021375	AT2G30860	glutathione S-transferase	PREDICTED: glutathione S-transferase F10-like
comp30327_c0	3.066950244	2.682573297	6.636479619	3.953906322	AT2G01300	unknown protein; BEST Arabidopsis thaliana protein	hypothetical protein VITISV_024715
comp24628_c0	0	0	3.951401292	3.951401292	AT4G34670	Ribosomal protein S3Ae	hypothetical protein BRAFLDRAFT_69722
comp30853_c1	4.097610797	1.906890596	5.85723458	3.950343984	AT5G44140	prohibitin 7	unknown
comp42732_c0	3.15704371	1.996388746	5.94204526	3.945656514	AT2G35610	xyloglucanase 113	reticulon3-A3, putative
comp29111_c0	3.155425432	0	3.942983598	3.942983598	AT5G38170	Bifunctional inhibitor/lipid-transfer protein/seed	Non-specific lipid-transfer protein
comp22149_c0	0	0	3.94016675	3.94016675	-	-	hypothetical protein UM05244.1
comp29488_c0	0	0	3.939226578	3.939226578	AT1G61580	R-protein L3 B	PREDICTED: similar to ribosomal protein L3e
comp15449_c0	0	0.641546029	4.580748492	3.939202463	-	-	-
comp19912_c1	0	0	3.938285792	3.938285792	AT1G64740	alpha-1 tubulin	0
comp25819_c0	0	0	3.936402378	3.936402378	-	-	-
comp154960_c0	0	0	3.936402378	3.936402378	-	-	serine protease
comp22511_c1	0	0	3.935459748	3.935459748	-	-	-
comp97194_c0	0.150559677	0.604071324	4.537296067	3.933224743	-	-	-
comp28418_c0	0	0	3.932628157	3.932628157	AT5G56000	HEAT SHOCK PROTEIN 81.4	90 kDa heat shock protein
comp37493_c0	2.821710215	0.584962501	4.515384461	3.93042196	AT3G57650	lysophosphatidyl acyltransferase 2	plastid 1-acylglycerol-phosphate acyltransferase
comp42696_c0	3.361768359	1.655351829	5.581351247	3.925999418	AT1G11000	Seven transmembrane MLO family protein	PREDICTED: MLO17 protein
comp33813_c0	0.659924558	0	3.921245889	3.921245889	AT1G05370	Sec14p-like phosphatidylinositol transfer family	PREDICTED: uncharacterized protein LOC100247799
comp22289_c0	0	0	3.917431755	3.917431755	-	-	PREDICTED: uncharacterized protein LOC100876056
comp24344_c2	0	0	3.912649865	3.912649865	-	-	-
comp27387_c0	0	0	3.911691582	3.911691582	AT5G07680	NAC domain containing protein 80	NAC domain protein
comp32846_c0	6.759422186	4.09085343	8.002533761	3.911680331	AT3G52960	Thioredoxin superfamily protein	PREDICTED: peroxiredoxin-2E, chloroplastic
comp27796_c1	1.263034406	0.23878686	4.148934105	3.910147245	AT4G34215	Domain of unknown function (DUF303)	PREDICTED: receptor protein kinase-like protein At4g34220-like
comp26139_c0	0.59454855	0.454175893	4.363871925	3.909696032	AT1G30660	nucleic acid binding;nucleic acid binding	nucleic acid binding protein, putative
comp30500_c0	0	0	3.907852072	3.907852072	AT1G04380	2-oxoglutarate (2OG) and Fe(II)-dependent oxygenase	hypothetical protein VITISV_026363
comp13879_c0	0	0	3.906890596	3.906890596	-	-	senescence-associated protein
comp42284_c0	3.073820233	1.827819025	5.731997787	3.904178762	AT5G11520	aspartate aminotransferase 3	putative aspartate aminotransferase 2
comp23373_c0	0	0	3.901108243	3.901108243	-	-	-
comp14278_c0	0.815575429	0	3.89917563	3.89917563	-	-	-
comp17029_c0	0	0	3.89917563	3.89917563	AT1G09640	Translation elongation factor EF1B, gamma chain	uncharacterized protein LOC100037382
comp28760_c0	0	0	3.898208353	3.898208353	AT3G53870	Ribosomal protein S3 family protein	ribosomal protein S1a
comp21199_c1	0	0	3.891419187	3.891419187	-	-	0
comp37612_c2	2.307428525	0.23878686	4.130107179	3.891320319	AT4G19170	nine-cis-epoxycarotenoid dioxygenase	PREDICTED: probable carotenoid cleavage dioxygenase 4, chloroplastic
comp27213_c1	6.30487605	4.059182199	7.940695329	3.88151313	AT4G25050	acyl carrier protein 4	acyl carrier protein 1
comp184467_c0	0	0	3.874796966	3.874796966	AT1G15930	Ribosomal protein L7Ae/L30e/S12e/Gadd45 family	40S ribosomal protein S12
comp44165_c0	4.602884409	3.572889668	7.445345986	3.872456318	AT4G26590	oligopeptide transporter 5	oligopeptide transporter OPT family
comp27288_c0	1.169925001	0	3.868884273	3.868884273	-	-	-
comp32018_c0	0	0	3.867896464	3.867896464	AT1G62930	Tetratricopeptide repeat (TPR)-like superfamily	PREDICTED: pentatricopeptide repeat-containing protein At3g48810-like
comp27602_c0	8.70784225	8.073445375	11.94034664	3.866901265	-	-	-
comp14103_c0	0.454175893	0	3.865918815	3.865918815	-	-	-
comp16263_c0	1.220329955	0.555816155	4.418864577	3.863048422	ATCG01130	Ycf1 protein	Ycf1, partial
comp163862_c0	0.214124805	0	3.862947248	3.862947248	-	-	-
comp37691_c0	1.867896464	0.992768431	4.854993017	3.862224586	AT4G32290	Core-2/I-branching beta-1,6-N-acetylglucosaminyltransferase	unnamed protein product
comp36292_c3	0	0	3.858975614	3.858975614	-	-	hypothetical protein CLOLEP_01448
comp21847_c0	0	0	3.852997588	3.852997588	AT5G13490	ADP/ATP carrier 2	0
comp18684_c0	0	0.650764559	4.503348735	3.852584176	-	-	-
comp17707_c0	0	0	3.850999395	3.850999395	-	-	-
comp35105_c0	2.060047384	0	3.846994687	3.846994687	AT5G65790	myb domain protein 36	predicted protein
comp38962_c1	0	0	3.846994687	3.846994687	AT4G14960	Tubulin/FtsZ family protein	PREDICTED: tubulin alpha-1 chain-like
comp44239_c0	0	0.275007047	4.121844298	3.846837251	-	-	-
comp13572_c0	4.596935142	3.357552005	7.203592714	3.846040709	AT5G67490	unknown protein; CONTAINS InterPro DOMAIN/s: Protein	PREDICTED: UPF0369 protein C6orf57-like
comp21831_c0	0	0	3.845991771	3.845991771	-	-	0
comp25384_c0	0	0	3.844988157	3.844988157	-	-	-
comp33672_c0	0	0.35614381	4.200064862	3.843921052	AT1G05940	cationic amino acid transporter 9	cationic amino acid transporter
comp36460_c0	2.042644337	1.895302621	5.736604875	3.841302254	AT4G38040	Exostosin family protein	PREDICTED: probable glycosyltransferase At5g03795-like
comp18685_c0	0.584962501	0.23878686	4.079804755	3.841017895	-	-	-
comp21452_c0	0	0	3.836934011	3.836934011	AT2G34480	Ribosomal protein L18ae/LX family protein	0
comp31334_c1	0	0	3.835924074	3.835924074	-	-	-
comp184011_c0	0	0	3.833902077	3.833902077	AT3G55280	ribosomal protein L23AB	60S ribosomal protein L23a
comp17195_c0	0	0	3.832890014	3.832890014	-	-	-
comp17000_c0	0.526068812	0	3.831877241	3.831877241	-	-	-
comp13722_c0	0.485426827	0	3.831877241	3.831877241	AT3G29970	B12D protein	PREDICTED: uncharacterized protein LOC100527287
comp33119_c1	3.080657663	1.709290636	5.537917249	3.828626613	-	-	-
comp41815_c0	4.522306893	3.922197848	7.749735373	3.827537525	AT5G14500	aldose 1-epimerase family protein	aldose 1-epimerase, putative
comp33975_c0	0.263034406	0	3.825785627	3.825785627	-	-	-
comp32533_c0	7.237066521	6.65692534	10.48189023	3.82496489	AT4G34350	4-hydroxy-3-methylbut-2-enyl diphosphate	4-hydroxy-3-methylbut-2-enyl diphosphate reductase 1
comp35138_c0	1.673556424	1.682573297	5.506525779	3.823952482	AT2G28200	C2H2-type zinc finger family protein	PREDICTED: zinc finger protein ZAT5
comp32233_c0	4.566815154	3.089159132	6.913009057	3.823849925	AT3G18030	HAL3-like protein A	phosphopentothenoylcysteine decarboxylase, putative
comp22509_c0	6.040673293	2.715893371	6.538538164	3.822644793	AT1G07400	HSP20-like chaperones superfamily protein	PREDICTED: 18.2 kDa class I heat shock protein
comp29428_c0	0.454175893	0	3.820689561	3.820689561	-	-	-
comp14301_c0	0	0	3.820689561	3.820689561	AT3G51030	thioredoxin H-type 1	thioredoxin-like protein
comp30036_c0	0	0	3.818646083	3.818646083	-	-	-
comp39365_c0	6.448570626	4.369466484	8.18646094	3.816994456	AT1G13280	allene oxide cyclase 4	allene oxide cyclase
comp30083_c0	2.459431619	0	3.816599707	3.816599707	AT5G64440	fatty acid amide hydrolase	PREDICTED: fatty acid amide hydrolase
comp21680_c0	0	0	3.815575429	3.815575429	-	-	0
comp164410_c0	0	0	3.814550423	3.814550423	-	-	-
comp41083_c4	2.176322773	0.5360529	4.350497247	3.814444347	AT3G01610	cell division cycle 48C	unnamed protein product
comp27509_c1	1.929790998	0	3.811471031	3.811471031	AT5G48460	Actin binding Calponin homology (CH) domain-containing	predicted protein
comp271772_c0	0	0	3.810443104	3.810443104	-	-	-
comp43683_c1	7.10841991	6.111657346	9.922064017	3.810406671	AT2G32720	cytochrome B5 isoform B	PREDICTED: cytochrome b5
comp40640_c0	0.887525271	0	3.808385051	3.808385051	-	-	-
comp37074_c0	3.111031312	0	3.800123353	3.800123353	AT4G19130	Replication factor-A protein 1-related	PREDICTED: replication protein A 70 kDa DNA-binding subunit-like
comp134607_c0	0	0	3.800123353	3.800123353	-	-	-
comp25286_c0	2.13422094	0	3.799087306	3.799087306	AT5G01380	Homeodomain-like superfamily protein	PREDICTED: trihelix transcription factor GT-3b-like
comp30668_c1	0.070389328	0	3.799087306	3.799087306	-	-	-
comp12433_c0	0	0	3.795974694	3.795974694	AT5G12250	beta-6 tubulin	TBB1_MANSERecName: Full=Tubulin beta-1 chain; AltName: Full=Beta-1-tubulin
comp22149_c2	0	0	3.794935663	3.794935663	-	-	senescence-associated protein
comp31511_c0	0.659924558	0	3.792855352	3.792855352	AT4G24460	CRT (chloroquine-resistance transporter)-like	conserved hypothetical protein
comp37532_c0	6.167518504	2.666756592	6.459431619	3.792675027	-	-	-
comp31319_c0	2.286881148	0.201633861	3.993674362	3.792040501	-	-	-
comp34678_c2	2.039138394	0.565597176	4.356848079	3.791250903	-	-	-
comp30514_c0	0	0	3.789729251	3.789729251	AT5G11090	serine-rich protein-related	conserved hypothetical protein
comp180861_c0	0	0	3.789729251	3.789729251	AT2G05220	Ribosomal S17 family protein	unknown
comp16372_c0	7.269874722	3.314696526	7.10370744	3.789010914	-	-	-
comp34805_c0	0.650764559	0	3.783456654	3.783456654	AT5G46060	Protein of unknown function, DUF599	conserved hypothetical protein
comp38062_c2	2.56315813	2.333423734	6.116031993	3.782608259	-	-	-
comp29601_c0	0	0	3.782408565	3.782408565	-	-	-
comp31498_c0	2.891419187	0	3.778208576	3.778208576	-	-	-
comp25848_c0	0	0	3.777156666	3.777156666	ATMG00160	cytochrome oxidase 2	cytochrome c oxidase subunit II
comp31935_c0	0	0	3.776103988	3.776103988	-	-	-
comp30569_c1	2.321928095	1.077242999	4.850999395	3.773756396	AT5G66350	Lateral root primordium (LRP) protein-related	transcription factor, putative
comp5193_c0	0	0	3.769771739	3.769771739	-	-	-
comp34090_c1	1.13093087	0.526068812	4.295723025	3.769654213	AT2G45120	C2H2-like zinc finger protein	ZPT3-3
comp9213_c0	0	0	3.764473551	3.764473551	-	-	PREDICTED: hypothetical protein LOC100165336
comp21199_c0	0	0	3.763411574	3.763411574	-	-	0
comp144468_c0	0	0	3.763411574	3.763411574	-	-	-
comp31056_c0	0	0	3.761285273	3.761285273	AT5G48050	CONTAINS InterPro DOMAIN/s: Retrotransposon gag	hypothetical protein VITISV_009255
comp31948_c1	1.622930351	0	3.760220946	3.760220946	AT5G63940	Protein kinase protein with adenine nucleotide	PREDICTED: proline-rich receptor-like protein kinase PERK9-like
comp126664_c0	0	0	3.760220946	3.760220946	-	-	-
comp100989_c0	0	0	3.759155834	3.759155834	-	-	-
comp40155_c0	1.959770155	0.214124805	3.970853654	3.756728849	AT3G47570	Leucine-rich repeat protein kinase family protein	predicted protein
comp25640_c0	0	0	3.75595577	3.75595577	-	-	-
comp32379_c0	1.250961574	0.214124805	3.969933275	3.75580847	-	-	-
comp17609_c0	0	0	3.754887502	3.754887502	AT5G55160	small ubiquitin-like	PREDICTED: small ubiquitin-related modifier-like
comp30541_c0	0.678071905	0	3.753818443	3.753818443	-	-	-
comp22018_c0	0.757023247	0	3.750606505	3.750606505	-	-	-
comp28514_c0	2.550900665	3.486714373	7.237162149	3.750447776	AT1G75750	GAST1 protein homolog 1	SNAK2_SOLTURecName: Full=Snakin-2; Flags: Precursor
comp34724_c0	3.326249701	2.750606505	6.499208091	3.748601586	AT4G35070	SBP (S-ribonuclease binding protein) family protein	PREDICTED: uncharacterized protein LOC100262284
comp12338_c0	0.59454855	0	3.748461233	3.748461233	-	-	-
comp19562_c0	0	0	3.7473874	3.7473874	AT3G47570	Leucine-rich repeat protein kinase family protein	LRR receptor-like serine/threonine-protein kinase EFR
comp28293_c0	0	0	3.743084056	3.743084056	-	-	-
comp170251_c0	2.435628594	0.014355293	3.753818443	3.73946315	-	-	PREDICTED: probable LRR receptor-like serine/threonine-protein kinase At3g47570-like
comp32449_c0	0	0	3.737686761	3.737686761	AT3G62550	Adenine nucleotide alpha hydrolases-like superfamily	PREDICTED: universal stress protein A-like protein
comp35963_c0	0.782408565	0	3.736604875	3.736604875	-	-	-
comp37049_c0	1.89917563	1.40599236	5.140778656	3.734786296	AT5G04220	Calcium-dependent	calcium lipid binding protein, putative
comp26536_c0	1.372952098	0	3.733354341	3.733354341	-	-	-
comp185767_c0	0	0	3.731183242	3.731183242	AT3G11500	Small nuclear ribonucleoprotein family protein	Putative small nuclear ribonucleoprotein G
comp34205_c0	4.301587647	2.182692298	5.913607512	3.730915214	AT1G35180	TRAM, LAG1 and CLN8 (TLC) lipid-sensing domain	PREDICTED: transmembrane protein 136
comp16326_c0	4.074676686	4.553974808	8.282625134	3.728650326	AT1G01800	NAD(P)-binding Rossmann-fold superfamily protein	neomenthol dehydrogenase
comp26227_c0	1.875780063	0.669026766	4.396433531	3.727406765	AT3G51680	NAD(P)-binding Rossmann-fold superfamily protein	predicted protein
comp26808_c1	0.895302621	0.956056652	4.680324357	3.724267705	AT1G14820	Sec14p-like phosphatidylinositol transfer family	SEC14 cytosolic factor / phosphoglyceride transfer family protein
comp44445_c0	3.168321116	2.247927513	5.971083658	3.723156145	AT1G59590	ZCF37	conserved hypothetical protein
comp32586_c0	1.007195501	0.097610797	3.820689561	3.723078764	-	-	-
comp170537_c0	0	0	3.722466024	3.722466024	AT5G55190	RAN GTPase 3	PREDICTED: GTP-binding nuclear protein Ran
comp28674_c1	0	0	3.720278465	3.720278465	-	-	-
comp29551_c0	0	0	3.71918344	3.71918344	AT3G25520	ribosomal protein L5	PREDICTED: 60S ribosomal protein L5-like
comp26893_c3	0.411426246	0	3.716990894	3.716990894	-	-	-
comp39982_c0	5.857980995	4.389566812	8.106432078	3.716865266	AT1G65930	cytosolic NADP+-dependent isocitrate dehydrogenase	NADP-dependent isocitrate dehydrogenase
comp193393_c0	0	0	3.714795011	3.714795011	AT4G09800	S18 ribosomal protein	40S ribosomal protein S18
comp15230_c0	0	0	3.714795011	3.714795011	AT4G14300	RNA-binding (RRM/RBD/RNP motifs) family protein	heterogeneous nuclear ribonucleoprotein
comp24276_c0	0	0	3.710393192	3.710393192	AT3G07810	RNA-binding (RRM/RBD/RNP motifs) family protein	Heterogeneous nuclear ribonucleoprotein A1, A2/B1-like protein
comp25029_c0	0	0	3.709290636	3.709290636	AT5G53670	unknown protein; FUNCTIONS IN: molecular_function	hypothetical protein VITISV_010870
comp27000_c0	0	0	3.707082992	3.707082992	AT1G75500	Walls Are Thin 1	Auxin-induced protein 5NG4, putative
comp35318_c0	4.324810603	1.86393845	5.570766497	3.706828047	AT1G12570	Glucose-methanol-choline (GMC) oxidoreductase family	glucose-methanol-choline (gmc) oxidoreductase, putative
comp21397_c3	0	0	3.705977902	3.705977902	AT2G29550	tubulin beta-7 chain	0
comp32949_c0	0.847996907	0	3.702657543	3.702657543	AT1G26610	C2H2-like zinc finger protein	PEThy; ZPT4-2
comp36632_c0	3.484138131	0.137503524	3.839959587	3.702456063	AT1G76310	CYCLIN B2;4	PREDICTED: cyclin-B2-4
comp28765_c0	5.275379596	5.490890979	9.19184884	3.700957861	AT4G11600	glutathione peroxidase	glutathion peroxidase
comp22770_c0	0	0	3.700439718	3.700439718	-	-	lipid transfer protein
comp29852_c2	0	0	3.700439718	3.700439718	-	-	-
comp135454_c0	0	0	3.698218478	3.698218478	ATMG00730	cytochrome c oxidase subunit 3	cytochrome c oxidase subunit 3, partial (mitochondrion)
comp259020_c0	0.963474124	0	3.693765712	3.693765712	-	-	-
comp39366_c0	6.11727946	0.5360529	4.225737653	3.689684753	AT5G47500	Pectin lyase-like superfamily protein	predicted protein
comp30599_c2	1.220329955	0.150559677	3.838951767	3.68839209	-	-	-
comp25836_c0	0	0	3.688180359	3.688180359	-	-	-
comp37452_c0	1.263034406	0	3.687060688	3.687060688	AT1G71070	Core-2/I-branching beta-1,6-N-acetylglucosaminyltransferase	secondary cell wall-related glycosyltransferase family 14
comp25451_c0	0	0	3.685940148	3.685940148	-	-	-
comp24580_c0	0	0	3.683696454	3.683696454	-	-	-
comp16719_c0	0	0	3.683696454	3.683696454	-	-	-
comp18886_c0	0	0	3.683696454	3.683696454	ATMG00730	cytochrome c oxidase subunit 3	cytochrome c oxidase subunit III
comp23057_c0	0	0	3.683696454	3.683696454	-	-	-
comp21040_c0	0.028569152	0	3.682573297	3.682573297	-	-	0
comp29251_c0	0	0	3.675815931	3.675815931	-	-	hypothetical protein
comp24570_c0	0	0	3.67468662	3.67468662	AT5G60660	plasma membrane intrinsic protein	Aquaporin AQPcic, putative
comp249312_c0	0	0	3.673556424	3.673556424	-	-	-
comp28820_c0	0	0	3.673556424	3.673556424	-	-	-
comp22604_c2	0	0	3.673556424	3.673556424	-	-	-
comp40155_c3	3.114367025	1.432959407	5.104755987	3.67179658	AT5G20480	EF-TU receptor	serine-threonine protein kinase, plant-type, putative
comp26625_c0	2.153805336	1.372952098	5.040892431	3.667940333	AT1G75390	basic leucine-zipper 44	BZIP domain class transcription factor
comp42132_c0	7.220329955	3.629939409	7.295906655	3.665967246	AT5G56030	heat shock protein	HSP82_TOBACRecName: Full=Heat shock protein 82
comp13318_c0	0	0	3.66448284	3.66448284	-	-	nucleoplasmin isoform 1-like protein
comp39356_c0	4.320484678	3.641546029	7.304054652	3.662508623	AT5G03610	GDSL-like Lipase/Acylhydrolase superfamily protein	PREDICTED: GDSL esterase/lipase At5g03610
comp24644_c0	0	0	3.659924558	3.659924558	AT3G12110	actin-11	hypothetical protein AND_05903
comp23386_c1	0	0	3.658782734	3.658782734	-	-	-
comp253823_c0	0	0	3.656496371	3.656496371	AT4G18100	Ribosomal protein L32e	large subunit ribosomal protein 32
comp184576_c0	0	0	3.655351829	3.655351829	AT1G64740	alpha-1 tubulin	-
comp127121_c0	0	0	3.654206378	3.654206378	-	-	PRO2_TRYBBDuplicate procyclin
comp17332_c0	0	0	3.651912745	3.651912745	AT1G73230	Nascent polypeptide-associated complex NAC	transcription factor btf3, putative
comp29572_c1	0.956056652	0.028569152	3.680324357	3.651755205	-	-	-
comp34955_c1	3.27351589	2.250961574	5.902556005	3.651594431	AT2G22480	phosphofructokinase 5	PREDICTED: 6-phosphofructokinase 5, chloroplastic-like
comp37697_c1	5.004501392	4.512858954	8.162743777	3.649884823	AT2G28630	3-ketoacyl-CoA synthase 12	acyltransferase, putative
comp25144_c3	0.389566812	0	3.648465443	3.648465443	-	-	-
comp14096_c0	0	0	3.64731451	3.64731451	AT3G61220	NAD(P)-binding Rossmann-fold superfamily protein	isopiperitenone reductase
comp26456_c0	0	0	3.64731451	3.64731451	AT3G02870	Inositol monophosphatase family protein	Inositol monophosphatase
comp26225_c2	0	0	3.645009884	3.645009884	-	-	-
comp37198_c0	2.475084883	1.819668183	5.463033855	3.643365672	-	-	-
comp12498_c0	1.86393845	0.214124805	3.85698569	3.642860885	-	-	-
comp164409_c0	0.956056652	0	3.642701572	3.642701572	-	-	-
comp3200_c0	1.007195501	0	3.641546029	3.641546029	-	-	-
comp32690_c0	4.200849575	1.831877241	5.47118746	3.639310219	AT3G48460	GDSL-like Lipase/Acylhydrolase superfamily protein	PREDICTED: GDSL esterase/lipase At3g48460
comp24695_c0	2.042644337	0	3.639232163	3.639232163	AT4G33070	Thiamine pyrophosphate dependent pyruvate decarboxylase	pyruvate decarboxylase, partial
comp16862_c1	0	0	3.63691458	3.63691458	AT5G37780	calmodulin 1	calmodulin, partial
comp1520_c0	0	0	3.632268215	3.632268215	-	-	-
comp27500_c0	0	0	3.632268215	3.632268215	-	-	-
comp187760_c0	0	0	3.632268215	3.632268215	-	-	-
comp31746_c11	0	0	3.632268215	3.632268215	AT1G56070	Ribosomal protein S5/Elongation factor G/III/V	unknown
comp33817_c0	2.974529312	1.695993813	5.328046556	3.632052743	-	-	-
comp35645_c0	3.22650853	2.298658316	5.927422429	3.628764113	AT3G60540	Preprotein translocase Sec, Sec61-beta subunit	predicted protein
comp19840_c0	0	0	3.626439137	3.626439137	AT5G59850	Ribosomal protein S8 family protein	0
comp26225_c1	0	0	3.625270489	3.625270489	AT5G60390	GTP binding Elongation factor Tu family protein	elongation factor 1 alpha
comp30251_c1	2.797012978	0.070389328	3.693765712	3.623376384	AT3G23470	Cyclopropane-fatty-acyl-phospholipid synthase	predicted protein
comp13271_c0	0	0	3.62058641	3.62058641	-	-	-
comp14781_c0	0	0	3.62058641	3.62058641	-	-	-
comp18654_c0	0	0	3.618238656	3.618238656	-	-	-
comp19912_c0	0	0	3.618238656	3.618238656	AT4G14960	Tubulin/FtsZ family protein	0
comp37457_c0	5.35614381	2.40053793	6.018144529	3.617606599	AT3G28150	TRICHOME BIREFRINGENCE-LIKE 22	predicted protein
comp20811_c0	0	0	3.615887074	3.615887074	AT3G60245	Zinc-binding ribosomal protein family protein	0
comp188116_c0	0	0	3.614709844	3.614709844	AT4G27090	Ribosomal protein L14	C. briggsae CBR-RPL-14 protein
comp13545_c0	0	0	3.613531653	3.613531653	-	-	-
comp10847_c0	0	0	3.613531653	3.613531653	AT3G05560	Ribosomal L22e protein family	C. briggsae CBR-RPL-22 protein
comp41980_c1	5.064796646	2.568032105	6.17990909	3.611876985	AT4G32208	heat shock protein 70 (Hsp 70) family protein	hypothetical protein VITISV_017507
comp17117_c0	0	0	3.609991295	3.609991295	AT1G13950	eukaryotic elongation	Eukaryotic translation initiation factor 5A-2
comp36858_c0	2.748461233	1.176322773	4.784503983	3.60818121	AT1G12600	UDP-N-acetylglucosamine (UAA) transporter family	PREDICTED: adenosine 3'-phospho 5'-phosphosulfate transporter 2-like isoform 1
comp19086_c0	0	0	3.607626221	3.607626221	AT5G05420	FKBP-like peptidyl-prolyl cis-trans isomerase family	PREDICTED: hypothetical protein LOC100161842
comp39440_c1	2.392317423	0.910732662	4.517275693	3.606543031	-	-	-
comp13902_c0	0	0	3.606442228	3.606442228	AT3G04230	Ribosomal protein S5 domain 2-like superfamily	Protein RPS-16
comp28550_c0	0	0	3.604071324	3.604071324	AT3G61110	ribosomal protein S27	putative ribosomal protein S27
comp20166_c0	0	0	3.600507645	3.600507645	AT1G11925	Stigma-specific Stig1 family protein	0
comp25851_c0	0	0	3.600507645	3.600507645	-	-	AGAP008062-PA
comp35728_c0	3.106013238	2.313245852	5.910972452	3.5977266	AT1G03270	CBS domain-containing protein with a domain of	PREDICTED: putative DUF21 domain-containing protein At1g03270
comp108305_c0	0	0	3.596935142	3.596935142	ATCG01130	Ycf1 protein	Ycf1, partial
comp22352_c1	0	0	3.595742339	3.595742339	-	-	-
comp40338_c0	2.232660757	0	3.59454855	3.59454855	AT1G75180	Erythronate-4-phosphate dehydrogenase family protein	unnamed protein product
comp39865_c0	1.82374936	0.871843649	4.465321514	3.593477865	AT2G15280	Reticulon family protein	PREDICTED: reticulon family protein-like
comp20217_c0	0	0	3.592158002	3.592158002	-	-	0
comp39172_c0	0	0	3.592158002	3.592158002	-	-	-
comp41133_c2	0	0	3.590961241	3.590961241	-	-	-
comp4217_c0	0	0	3.589763487	3.589763487	AT5G56670	Ribosomal protein S30 family protein	40S ribosomal protein S30
comp21695_c0	0	0	3.589763487	3.589763487	-	-	0
comp38016_c0	1.111031312	0.622930351	4.211012193	3.588081842	AT1G74680	Exostosin family protein	PREDICTED: xylogalacturonan beta-1,3-xylosyltransferase isoform 1
comp35807_c0	4.231125158	3.215678597	6.802063937	3.58638534	-	-	-
comp96884_c0	4.09085343	0	3.584962501	3.584962501	-	-	-
comp42867_c1	2.671293372	2.462052319	6.045049741	3.582997422	-	-	-
comp28288_c0	0	0	3.581351247	3.581351247	-	-	-
comp21306_c1	0	0	3.581351247	3.581351247	AT5G09810	actin 7	0
comp14142_c0	0	0	3.575312331	3.575312331	AT3G25230	rotamase FKBP 1	hypothetical protein DAPPUDRAFT_231749
comp26610_c0	0	0	3.574101508	3.574101508	-	-	hypothetical protein CAEBREN_15833
comp29316_c0	0	0	3.57167681	3.57167681	AT1G52740	histone H2A protein 9	histone H2AV
comp36922_c0	6.089794727	4.541638734	8.113273344	3.57163461	AT3G06860	multifunctional protein 2	putative glyoxysomal fatty acid beta-oxidation multifunctional protein
comp36176_c0	3.203201156	1.847996907	5.417515003	3.569518096	AT1G03220	Eukaryotic aspartyl protease family protein	PREDICTED: basic 7S globulin
comp396192_c0	0	0	3.565597176	3.565597176	-	-	-
comp28615_c0	0	0	3.56315813	3.56315813	-	-	-
comp25371_c1	2.464668267	0.659924558	4.222650022	3.562725464	-	-	-
comp18304_c0	1.63691458	1.480265122	5.042644337	3.562379215	AT5G42190	E3 ubiquitin ligase SCF complex subunit	fimbriata-associated protein
comp31735_c0	3.615887074	1.981852653	5.544114402	3.562261749	AT5G20790	unknown protein; FUNCTIONS IN: molecular_function	PREDICTED: uncharacterized protein LOC100782725
comp30451_c0	0	0	3.560714954	3.560714954	-	-	Protein LBP-5
comp22110_c0	0	0	3.559491813	3.559491813	-	-	GA20507
comp10703_c0	0	0	3.558267634	3.558267634	AT5G47930	Zinc-binding ribosomal protein family protein	ribosomal protein S27-1
comp29460_c0	0	0	3.558267634	3.558267634	-	-	-
comp42508_c0	3.033863452	0.056583528	3.612352499	3.555768971	AT1G62560	flavin-monooxygenase glucosinolate S-oxygenase	PREDICTED: flavin-containing monooxygenase FMO GS-OX-like 3-like
comp37315_c0	2.857980995	1.879705766	5.434628228	3.554922462	AT5G43280	delta(3,5),delta(2,4)-dienoyl-CoA isomerase	PREDICTED: delta(3,5)-Delta(2,4)-dienoyl-CoA isomerase, mitochondrial
comp13847_c0	1.275007047	0	3.554588852	3.554588852	AT2G47480	Protein of unknown function (DUF3511)	conserved hypothetical protein
comp23853_c1	0	0	3.553360503	3.553360503	-	-	-
comp27601_c1	0	0	3.553360503	3.553360503	-	-	-
comp187938_c0	0	0	3.550900665	3.550900665	-	-	-
comp95721_c0	2.879705766	1.13093087	4.680886921	3.549956051	AT1G52820	2-oxoglutarate (2OG) and Fe(II)-dependent oxygenase	unknown
comp30448_c0	1.084064265	0	3.543495883	3.543495883	-	-	-
comp22505_c0	0	0	3.54225805	3.54225805	-	-	PREDICTED: similar to gamma-subunit,methylmalonyl-CoA decarboxylase, putative
comp35434_c0	5.009884589	3.966245873	7.506525779	3.540279906	AT4G36250	aldehyde dehydrogenase 3F1	PREDICTED: aldehyde dehydrogenase family 3 member F1
comp21499_c0	0	0	3.539779192	3.539779192	AT3G13920	eukaryotic translation initiation factor	0
comp27019_c0	0	0	3.539779192	3.539779192	-	-	PREDICTED: similar to cuticular protein Ld-CP3
comp31942_c0	5.256633295	4.770300489	8.309794644	3.539494155	AT3G01850	Aldolase-type TIM barrel family protein	predicted protein
comp17962_c0	0	0	3.538538164	3.538538164	AT1G69620	ribosomal protein L34	AGAP009324-PA
comp232117_c0	0	0	3.537296067	3.537296067	AT1G23290	Ribosomal protein L18e/L15 superfamily	RL27A_OSCBRRecName: Full=60S ribosomal protein L27a; AltName: Full=Ribosomal protein RPL-27
comp24927_c0	3.049630768	2.364572432	5.901832306	3.537259874	AT1G01170	Protein of unknown function (DUF1138)	predicted protein
comp26990_c0	1.641546029	0	3.534808661	3.534808661	AT4G35830	aconitase 1	hypothetical protein OsI_28098
comp32502_c0	2.295723025	1.269033146	4.802710219	3.533677073	AT1G05780	Vacuolar ATPase assembly integral membrane protein	PREDICTED: uncharacterized protein LOC100256132
comp13928_c0	0	0	3.533563348	3.533563348	AT2G27710	60S acidic ribosomal protein family	hypothetical protein
comp26235_c1	0	0	3.531069493	3.531069493	AT1G09640	Translation elongation factor EF1B, gamma chain	hypothetical protein BRAFLDRAFT_115434
comp37554_c0	2.049630768	1.40599236	4.927896454	3.521904094	AT4G26220	S-adenosyl-L-methionine-dependent methyltransferases	predicted protein
comp28395_c1	0	0	3.521050737	3.521050737	-	-	-
comp22799_c1	0	0	3.519793486	3.519793486	AT4G38180	FAR1-related sequence 5	FAR1-related protein
comp37841_c0	0.097610797	0	3.517275693	3.517275693	AT3G13790	Glycosyl hydrolases family 32	PREDICTED: beta-fructofuranosidase, insoluble isoenzyme CWINV1-like
comp35274_c1	0.056583528	0	3.517275693	3.517275693	AT2G37980	O-fucosyltransferase family protein	unnamed protein product
comp34203_c0	5.517590658	4.705977902	8.221152072	3.51517417	AT5G41210	glutathione S-transferase	glutathione-s-transferase theta, gst, putative
comp14065_c0	2.070389328	0.189033824	3.702657543	3.513623719	-	-	-
comp36292_c2	4.404630684	0	3.513490746	3.513490746	-	-	hypothetical protein SI859A1_01496
comp38267_c0	2.435628594	1.361768359	4.874796966	3.513028607	AT3G53010	Domain of unknown function (DUF303)	PREDICTED: probable carbohydrate esterase At4g34215-like
comp29630_c1	0	0	3.509695842	3.509695842	-	-	-
comp30320_c1	0	0	3.508428653	3.508428653	AT1G65790	receptor kinase 1	predicted protein
comp383300_c0	0	0	3.507160349	3.507160349	-	-	-
comp29694_c1	0	0.86393845	4.37086174	3.50692329	-	-	hypothetical protein Csp_D29560
comp37108_c0	7.01189812	5.582857035	9.089662334	3.506805299	AT2G37660	NAD(P)-binding Rossmann-fold superfamily protein	conserved hypothetical protein
comp25547_c1	0	0	3.50589093	3.50589093	AT4G25810	xyloglucan endotransglycosylase 6	predicted protein
comp25201_c0	6.5905122	3.56315813	7.067810784	3.504652654	AT1G23100	GroES-like family protein	predicted protein
comp21397_c5	0	0	3.503348735	3.503348735	AT1G75780	tubulin beta-1 chain	0
comp153972_c0	0	0	3.503348735	3.503348735	-	-	serine protease 47 precursor
comp37113_c0	5.253989266	4.044394119	7.547434405	3.503040286	AT2G02500	Nucleotide-diphospho-sugar transferases	2-C-methyl-D-erythritol 4-phosphate cytidylyltransferase
comp30321_c3	1.669026766	0	3.502075956	3.502075956	AT3G26210	cytochrome P450, family 71, subfamily A,	cytochrome P450 family protein
comp22123_c0	0	0	3.498250868	3.498250868	AT2G32060	Ribosomal protein L7Ae/L30e/S12e/Gadd45 family	predicted protein
comp32246_c1	2.575312331	2.173127433	5.670727054	3.497599621	AT3G57530	calcium-dependent protein	unnamed protein product
comp32569_c1	6.114367025	4.081510068	7.578636862	3.497126794	-	-	-
comp192339_c0	0	0	3.495695163	3.495695163	-	-	-
comp27691_c0	0	0	3.49441561	3.49441561	AT5G63120	P-loop containing nucleoside triphosphate hydrolases	putative RNA-dependent helicase p68
comp28284_c0	5.247168	4.040015679	7.533874777	3.493859098	AT5G50720	HVA22 homologue E	PREDICTED: HVA22-like protein e
comp169711_c0	0	0	3.493134922	3.493134922	-	-	-
comp9508_c0	0	0	3.493134922	3.493134922	AT3G22230	Ribosomal L27e protein family	CRE-RPL-27 protein
comp35472_c1	2.411426246	1.070389328	4.56315813	3.492768802	-	-	-
comp33400_c0	5.295723025	4.105175192	7.596562497	3.491387305	AT1G72680	cinnamyl-alcohol dehydrogenase	unnamed protein product
comp22202_c0	0	0	3.49057013	3.49057013	AT1G78300	general regulatory	14-3-3 zeta
comp26121_c0	0	0	3.49057013	3.49057013	AT5G42210	Major facilitator superfamily protein	predicted protein
comp26919_c0	0	0	3.488000771	3.488000771	AT1G66235	unknown protein; BEST Arabidopsis thaliana protein	hypothetical protein ARALYDRAFT_920024
comp5450_c0	0	0	3.485426827	3.485426827	AT5G09500	Ribosomal protein S19 family protein	40S ribosomal protein S15
comp22500_c0	0.084064265	0	3.482848283	3.482848283	-	-	-
comp34933_c0	0	0	3.481557281	3.481557281	AT1G52740	histone H2A protein 9	histone H2AV
comp32174_c0	3.558267634	2.22342255	5.703211467	3.479788917	AT5G13080	WRKY DNA-binding protein 75	WRKY transcription factor
comp9299_c0	0	0	3.478971805	3.478971805	ATCG01010	NADH-Ubiquinone oxidoreductase (complex I),	NADH dehydrogenase subunit 5, partial (mitochondrion)
comp13879_c1	0	0	3.478971805	3.478971805	-	-	predicted protein
comp33117_c0	0.748461233	0.555816155	4.034743949	3.478927794	AT2G35120	Single hybrid motif superfamily protein	PREDICTED: glycine cleavage system H protein, mitochondrial
comp22857_c0	0	0	3.477677328	3.477677328	AT5G02960	Ribosomal protein S12/S23 family protein	Protein RPS-23
comp42361_c0	5.995710629	4.97819563	8.454299294	3.476103664	AT2G26250	3-ketoacyl-CoA synthase 10	putative beta-ketoacyl-CoA synthase
comp30248_c0	6.054197294	4.757556689	8.232996451	3.475439762	AT3G48140	B12D protein	unknown
comp203477_c0	0	0	3.475084883	3.475084883	AT3G53020	Ribosomal protein L24e family	ribosomal protein L35
comp37839_c0	6.026800059	5.197314999	8.670018844	3.472703845	AT5G47840	adenosine monophosphate kinase	PREDICTED: probable adenylate kinase 2, chloroplastic-like
comp25006_c1	0	0	3.472487771	3.472487771	-	-	-
comp33062_c1	0	0	3.472487771	3.472487771	-	-	-
comp27476_c0	0	0	3.469885976	3.469885976	-	-	-
comp39078_c0	4.407352751	3.766595162	7.2329485	3.466353338	AT4G15280	UDP-glucosyl transferase 71B5	PREDICTED: anthocyanidin 5,3-O-glucosyltransferase-like
comp32021_c0	0	0	3.465974465	3.465974465	AT3G22104	Phototropic-responsive NPH3 family protein	PREDICTED: BTB/POZ domain-containing protein At3g22104-like
comp25262_c0	0	0	3.465974465	3.465974465	AT4G09320	Nucleoside diphosphate kinase family protein	unknown
comp34074_c0	8.399085624	8.12742693	11.59265792	3.46523099	AT5G05270	Chalcone-flavanone isomerase family protein	chalcone flavonone isomerase
comp35186_c0	3.378511623	3.84899843	7.313517964	3.464519534	-	-	-
comp21764_c1	0	0	3.463360886	3.463360886	-	-	0
comp38092_c0	0	0	3.463360886	3.463360886	-	-	conserved hypothetical protein
comp33824_c0	0	0	3.462052319	3.462052319	-	-	putative secreted salivary peptide precursor
comp21731_c0	0	0	3.460742564	3.460742564	ATMG01170	ATPase, F0 complex, subunit A protein	0
comp43229_c1	4.322649262	3.764473551	7.223326007	3.458852456	AT4G11850	phospholipase D beta 1	PREDICTED: phospholipase D beta 1-like
comp233248_c0	0	0	3.458119481	3.458119481	-	-	-
comp35394_c0	1.244887059	1.182692298	4.639810978	3.45711868	-	-	-
comp20430_c1	1.40599236	0.137503524	3.593353771	3.455850247	-	-	0
comp232418_c0	1.480265122	0	3.455491621	3.455491621	-	-	-
comp13339_c0	0	0	3.455491621	3.455491621	AT5G55160	small ubiquitin-like	Small ubiquitin-related modifier 3 precursor
comp31355_c0	0	0	3.455491621	3.455491621	-	-	-
comp43301_c0	4.745775149	3.687060688	7.141902767	3.454842079	AT1G74030	enolase 1	plastid enolase
comp20266_c0	0	0	3.454175893	3.454175893	-	-	0
comp25372_c0	0	0	3.454175893	3.454175893	-	-	PREDICTED: stathmin-4-like isoform 2
comp34088_c1	0	0	3.452858965	3.452858965	AT3G63380	ATPase E1-E2 type family protein / haloacid dehalogenase-like	PREDICTED: calcium-transporting ATPase 12, plasma membrane-type-like
comp36643_c1	3.320484678	0.790772038	4.243364426	3.452592388	-	-	Putative uncharacterized protein, partial
comp29333_c7	1.333423734	1.137503524	4.589763487	3.452259963	AT5G41980	CONTAINS InterPro DOMAIN/s: Putative harbinger	Dual specificity protein phosphatase
comp35253_c0	3.703765179	2.117695043	5.569551851	3.451856808	AT3G51790	transmembrane protein G1P-related 1	conserved hypothetical protein
comp36762_c0	5.347311316	5.032541697	8.483170853	3.450629156	AT2G33150	peroxisomal 3-ketoacyl-CoA thiolase	hypothetical protein ZEAMMB73_512974
comp293232_c0	0	0	3.450221496	3.450221496	AT5G59850	Ribosomal protein S8 family protein	PREDICTED: 40S ribosomal protein S15a
comp17263_c0	2.097610797	0	3.448900951	3.448900951	-	-	-
comp483326_c0	0	0	3.448900951	3.448900951	AT5G56030	heat shock protein	Heat shock protein 90, partial
comp226073_c0	0	0	3.442280035	3.442280035	-	-	-
comp21006_c0	0	0	3.442280035	3.442280035	ATMG01275	NADH dehydrogenase 1A	0
comp30667_c2	0	0	3.440952198	3.440952198	-	-	-
comp23566_c0	3.272023189	0.941106311	4.381975479	3.440869168	AT2G16890	UDP-Glycosyltransferase superfamily protein	PREDICTED: UDP-glycosyltransferase 90A1-like
comp216702_c0	0	0	3.439623138	3.439623138	-	-	PREDICTED: hypothetical protein LOC100118244
comp38616_c0	7.947783026	7.76851518	11.20755736	3.43904218	AT1G65450	Zinc-binding dehydrogenase family protein	PREDICTED: omega-hydroxypalmitate O-feruloyl transferase
comp17958_c1	0	0	3.438292852	3.438292852	-	-	-
comp25112_c0	0	0	3.436961338	3.436961338	-	-	-
comp29388_c1	1.316145742	0.748461233	4.185073638	3.436612405	AT1G63245	CLAVATA3/ESR-RELATED 14	conserved hypothetical protein
comp29278_c0	3.837943242	3.17951105	6.615739973	3.436228923	AT5G20910	RING/U-box superfamily protein	unnamed protein product
comp30313_c1	0	0.137503524	3.572889668	3.435386144	AT2G45120	C2H2-like zinc finger protein	ZPT4-4
comp19087_c0	0.871843649	1.232660757	4.667892125	3.435231368	-	-	-
comp42253_c0	1.843983844	1.427606173	4.862451391	3.434845218	AT1G71010	FORMS APLOID AND BINUCLEATE CELLS 1C	unknown
comp29109_c0	0	0	3.432959407	3.432959407	AT4G23160	cysteine-rich RLK (RECEPTOR-like protein kinase)	AC079604_5copia-type polyprotein, putative
comp26782_c0	0	0	3.43162296	3.43162296	AT1G15910	XH/XS domain-containing protein	hypothetical protein MTR_4g006760
comp30239_c0	0	0	3.430285273	3.430285273	-	-	-
comp40113_c0	6.123500664	5.150153455	8.579240501	3.429087046	AT5G13420	Aldolase-type TIM barrel family protein	PREDICTED: transaldolase-like
comp21667_c0	1.589763487	0	3.427606173	3.427606173	-	-	0
comp28169_c0	0	0	3.427606173	3.427606173	-	-	-
comp20430_c0	1.310340121	0	3.426264755	3.426264755	-	-	0
comp39834_c0	3.948600847	4.156234798	7.582405464	3.426170666	AT1G61820	beta glucosidase 46	unnamed protein product
comp543_c0	0	0	3.424922088	3.424922088	AT3G18670	Ankyrin repeat family protein	hypothetical protein VITISV_036768
comp31876_c0	0.263034406	0	3.422233001	3.422233001	AT4G19380	Long-chain fatty alcohol dehydrogenase family protein	PREDICTED: long-chain-alcohol oxidase FAO4A-like
comp16787_c0	0	0	3.420886575	3.420886575	AT1G13950	eukaryotic elongation	translation initiation factor 5a-like
comp17078_c0	0	0	3.420886575	3.420886575	-	-	glucose-repressible protein
comp22142_c1	0	0	3.420886575	3.420886575	-	-	-
comp26171_c0	0	0	3.420886575	3.420886575	-	-	-
comp13767_c0	0	0	3.418189948	3.418189948	AT3G42723	aminoacyl-tRNA ligases;ATP binding;nucleotide binding	PREDICTED: uncharacterized protein LOC100854728
comp31224_c0	0.084064265	0	3.416839742	3.416839742	-	-	-
comp28948_c0	4.751142325	3.700439718	7.116447936	3.416008218	AT1G28680	HXXXD-type acyl-transferase family protein	EIG-I24
comp19972_c0	0	0	3.415488271	3.415488271	-	-	0
comp34873_c0	3.593353771	2.601696516	6.015470808	3.413774292	AT5G11970	Protein of unknown function (DUF3511)	unknown
comp38267_c1	0	0	3.410069692	3.410069692	-	-	-
comp25796_c0	0	0	3.410069692	3.410069692	-	-	-
comp43489_c0	4.489286023	4.781359714	8.190516096	3.409156382	AT1G20510	OPC-8:0 CoA ligase1	PREDICTED: 4-coumarate--CoA ligase-like 5-like
comp55758_c0	5.015693807	0.622930351	4.030336078	3.407405727	-	-	-
comp35673_c0	2.321928095	0.495695163	3.89917563	3.403480467	AT1G53760	unknown protein; FUNCTIONS IN: molecular_function	predicted protein
comp23726_c0	3.324810603	1.117695043	4.520422249	3.402727206	AT2G37640	Barwin-like	alpha-expansin 4
comp32044_c0	1.811471031	0.659924558	4.062639828	3.40271527	-	-	-
comp42100_c0	3.583759754	2.922197848	6.324630615	3.402432767	AT5G06440	BEST Arabidopsis thaliana protein match is: Polyketide	unnamed protein product
comp14823_c0	1.510961919	1.952333566	5.352264173	3.399930607	-	-	-
comp24518_c0	0	0	3.399171094	3.399171094	AT5G06760	Late Embryogenesis Abundant 4-5	putative seed maturation protein
comp16684_c0	0	0	3.397802962	3.397802962	AT2G42740	ribosomal protein large subunit 16A	Protein RPL-11.2
comp38849_c0	2.974529312	3.250961574	6.648465443	3.397503869	AT5G40760	glucose-6-phosphate dehydrogenase 6	glucose-6-phosphate 1-dehydrogenase, cytoplasmic isoform-like
comp30934_c1	5.809414444	4.87282876	8.270014937	3.397186177	AT3G04120	glyceraldehyde-3-phosphate dehydrogenase	glyceraldehyde-3-phosphate dehydrogenase
comp234383_c0	0	0	3.396433531	3.396433531	ATCG00440	NADH:ubiquinone/plastoquinone oxidoreductase,	NADH dehydrogenase subunit 3
comp8120_c0	0	0	3.393690764	3.393690764	AT1G57620	emp24/gp25L/p24 family/GOLD family protein	eclair
comp20266_c1	0	0	3.393690764	3.393690764	-	-	0
comp20739_c0	0	0	3.393690764	3.393690764	-	-	0
comp28160_c0	2.904965719	2.432959407	5.826548487	3.39358908	AT1G70780	unknown protein; FUNCTIONS IN: molecular_function	conserved hypothetical protein
comp4831_c0	0	0	3.392317423	3.392317423	-	-	mitochondrial ATP synthase coupling factor 6 precursor
comp15385_c0	0	0	3.392317423	3.392317423	-	-	-
comp318370_c0	0	0	3.392317423	3.392317423	AT4G39200	Ribosomal protein S25 family protein	40S ribosomal protein
comp30880_c0	0.333423734	0	3.390942773	3.390942773	AT4G26080	Protein phosphatase 2C family protein	unknown
comp163465_c0	0	0	3.390942773	3.390942773	-	-	hypothetical protein AP8-3_18342, partial
comp27718_c0	2.604071324	2.250961574	5.641546029	3.390584455	AT2G31305	inhibitor-3	-
comp32875_c3	1.411426246	0.855989697	4.245647774	3.389658077	AT1G79460	Terpenoid cyclases/Protein	kaurene synthase
comp30111_c0	0	0	3.389566812	3.389566812	AT2G04520	Nucleic acid-binding, OB-fold-like protein	eukaryotic translation initiation factor 1A-like
comp208900_c0	0	0	3.388189537	3.388189537	-	-	putative mitochondrial NADH dehydrogenase (ubiquinone) 1 alpha subcomplex
comp39272_c0	3.500802053	1.871843649	5.259649121	3.387805472	AT2G22480	phosphofructokinase 5	predicted protein
comp25185_c0	2.788685711	0	3.384049807	3.384049807	AT5G03790	homeobox 51	homeobox protein, putative
comp23563_c1	0	0	3.384049807	3.384049807	-	-	-
comp205775_c0	0	0	3.381283373	3.381283373	ATCG00440	NADH:ubiquinone/plastoquinone oxidoreductase,	NADH dehydrogenase subunit 3
comp224119_c0	0	0	3.381283373	3.381283373	-	-	hypothetical protein BRAFLDRAFT_132176
comp29074_c0	0.526068812	0	3.379898164	3.379898164	AT2G46550	unknown protein; FUNCTIONS IN: molecular_function	conserved hypothetical protein
comp25927_c0	0	0	3.379898164	3.379898164	-	-	-
comp38941_c0	4.503984704	3.434294618	6.813781191	3.379486573	AT5G14780	formate dehydrogenase	FDH_SOLTURecName: Full=Formate dehydrogenase, mitochondrial; AltName: Full=NAD-dependent formate dehydrogenase; Short=FDH; Flags: Precursor
comp16365_c0	0	0	3.377123749	3.377123749	-	-	-
comp21771_c1	0	0	3.377123749	3.377123749	-	-	0
comp25205_c0	3.925999419	3.422233001	6.798309782	3.376076781	-	-	-
comp37230_c1	0	0	3.375734539	3.375734539	-	-	unnamed protein product
comp21397_c4	0	0	3.375734539	3.375734539	AT4G20890	tubulin beta-9 chain	0
comp30148_c0	0	0	3.375734539	3.375734539	AT1G72370	40s ribosomal protein SA	PREDICTED: similar to ribosome-associated protein P40
comp29070_c0	1.077242999	0	3.372952098	3.372952098	AT1G14130	2-oxoglutarate (2OG) and Fe(II)-dependent oxygenase	Gibberellin 3-beta-dioxygenase, putative
comp26681_c0	0.150559677	0	3.372952098	3.372952098	ATMG00860	DNA/RNA polymerases superfamily protein	OSIGBa0107A02.6
comp18804_c1	0	0	3.372952098	3.372952098	-	-	ND3 gene product (mitochondrion)
comp29780_c0	3.046141782	0.839959587	4.21023299	3.370273403	AT5G66350	Lateral root primordium (LRP) protein-related	PREDICTED: uncharacterized protein LOC100250664
comp36612_c1	0.948600847	0	3.370164281	3.370164281	-	-	-
comp19744_c0	0	0	3.370164281	3.370164281	AT1G23220	Dynein light chain type 1 family protein	PREDICTED: dynein light chain, cytoplasmic-like
comp29028_c0	0	0	3.370164281	3.370164281	AT5G16460	Putative adipose-regulatory protein (Seipin)	unnamed protein product
comp31856_c0	3.358958826	1.22650853	4.595742339	3.369233809	AT5G12470	Protein of unknown function (DUF3411)	conserved hypothetical protein
comp37334_c0	4.061776198	2.744161096	6.113325443	3.369164347	AT5G15120	Protein of unknown function (DUF1637)	2-aminoethanethiol dioxygenase
comp2886_c0	0	0	3.367371066	3.367371066	-	-	-
comp37863_c0	0.918386234	0	3.365972428	3.365972428	AT1G10360	glutathione S-transferase	TPA: glutathione S-transferase GSTU6
comp32098_c0	0	0	3.365972428	3.365972428	-	-	-
comp27563_c0	3.455491621	0.389566812	3.753818443	3.364251631	AT5G46230	Protein of unknown function, DUF538	hypothetical protein
comp42710_c0	1.028569152	1.182692298	4.546585829	3.363893531	AT1G80570	RNI-like superfamily protein	predicted protein
comp207105_c0	2.596935142	0.411426246	3.773996325	3.362570079	-	-	PREDICTED: probable LRR receptor-like serine/threonine-protein kinase At2g23950
comp27503_c0	0	0	3.360364277	3.360364277	-	-	-
comp18960_c0	0	0	3.360364277	3.360364277	-	-	NADH dehydrogenase subunit 4
comp26850_c0	0	0	3.35473424	3.35473424	-	-	-
comp28470_c1	0	0	3.35473424	3.35473424	-	-	-
comp41895_c0	7.09085343	6.283551423	9.634266534	3.350715111	AT5G62790	1-deoxy-D-xylulose 5-phosphate reductoisomerase	DXR_MENPIRecName: Full=1-deoxy-D-xylulose 5-phosphate reductoisomerase, chloroplastic; Short=1-deoxyxylulose-5-phosphate reductoisomerase; Short=DXP reductoisomerase; AltName: Full=2-C-methyl-D-erythritol 4-phosphate synthase; Flags: Precursor
comp32722_c0	0	0	3.350497247	3.350497247	AT5G25140	cytochrome P450, family 71, subfamily B,	Cytochrome P450
comp22686_c0	4.419538892	0.298658316	3.648465443	3.349807127	-	-	-
comp31876_c2	0.807354922	0	3.346247774	3.346247774	AT4G19380	Long-chain fatty alcohol dehydrogenase family protein	PREDICTED: long-chain-alcohol oxidase FAO4A-like
comp16831_c0	0	0	3.343407822	3.343407822	AT5G62150	peptidoglycan-binding LysM domain-containing protein	unknown
comp22388_c3	2.336283388	0	3.341985747	3.341985747	-	-	diterpene synthase (chloroplast)
comp335721_c0	0	0	3.341985747	3.341985747	-	-	-
comp39125_c1	1.786596362	0.933572638	4.275007047	3.341434409	AT5G16150	plastidic GLC translocator	hypothetical protein OsJ_00261
comp27038_c0	2.042644337	0.604071324	3.942983598	3.338912274	-	-	-
comp29946_c0	0.495695163	0.454175893	3.791814071	3.337638178	-	-	-
comp35493_c0	3.341985747	0.790772038	4.126807703	3.336035665	-	-	-
comp38263_c0	1.350497247	0.214124805	3.548436625	3.33431182	AT1G05280	Protein of unknown function (DUF604)	unnamed protein product
comp30854_c0	2.657640005	1.687060688	5.020146573	3.333085885	AT2G23780	RING/U-box superfamily protein	RING zinc finger protein 1
comp38062_c1	3.634593268	2.885574364	6.218587452	3.333013088	-	-	-
comp21306_c0	0	0	3.331991778	3.331991778	AT3G53750	actin 3	0
comp42699_c0	1.906890596	1.014355293	4.346247774	3.331892481	AT5G06220	LETM1-like protein	unnamed protein product
comp20632_c1	0.411426246	0.137503524	3.468583317	3.331079793	-	-	0
comp47468_c0	3.014355293	1.327687364	4.656496371	3.328809007	-	-	-
comp29467_c2	1.952333566	0.084064265	3.410069692	3.326005427	AT2G34650	Protein kinase superfamily protein	PREDICTED: protein kinase PINOID
comp8012_c0	0	0	3.324810603	3.324810603	-	-	-
comp19806_c0	0.378511623	0	3.321928095	3.321928095	AT3G48850	phosphate transporter 3;2	0
comp26526_c0	1.372952098	0.214124805	3.534808661	3.320683856	-	-	-
comp25461_c0	1.214124805	1.03562391	4.355439197	3.319815287	-	-	-
comp28852_c0	0.948600847	0	3.319039816	3.319039816	AT2G17770	basic region/leucine zipper motif 27	PREDICTED: protein FD-like
comp18400_c1	0	0	3.317593505	3.317593505	AT4G16740	terpene synthase 03	terpene synthase 2
comp19618_c0	0	0	3.317593505	3.317593505	-	-	-
comp21989_c2	0	0	3.317593505	3.317593505	AT5G36230	ARM repeat superfamily protein	PREDICTED: protein extra bases-like
comp21947_c1	1.316145742	0	3.316145742	3.316145742	-	-	-
comp32437_c0	0	0	3.316145742	3.316145742	AT5G58770	Undecaprenyl pyrophosphate synthetase family protein	predicted protein
comp22529_c0	0	0	3.316145742	3.316145742	-	-	-
comp25218_c1	0	0	3.316145742	3.316145742	-	-	-
comp27046_c0	0	0	3.316145742	3.316145742	AT4G10450	Ribosomal protein L6 family	ribosomal protein L9e
comp33040_c1	3.517275693	1.327687364	4.643278996	3.315591632	-	-	polyphenol oxidase
comp13395_c0	0	0	3.314696526	3.314696526	AT1G60740	Thioredoxin superfamily protein	PREDICTED: similar to peroxiredoxin-like protein
comp40551_c0	4.321206567	1.286881148	4.59812696	3.311245812	AT1G16520	unknown protein; FUNCTIONS IN: molecular_function	putative protein
comp35274_c2	0	0	3.310340121	3.310340121	-	-	-
comp186484_c0	0	0	3.308885057	3.308885057	-	-	Trypsin-1
comp22105_c0	0	0	3.307428525	3.307428525	-	-	-
comp161824_c0	0	0	3.307428525	3.307428525	AT1G61105	Toll-Interleukin-Resistance (TIR) domain family	unnamed protein product
comp38970_c0	3.95419631	3.61117238	6.918028379	3.306855999	AT5G43270	squamosa promoter binding protein-like 2	unnamed protein product
comp17364_c1	0	0	3.305970521	3.305970521	-	-	-
comp179457_c0	0	0	3.305970521	3.305970521	AT3G51700	PIF1 helicase	ATP-dependent DNA helicase PIF1
comp28690_c0	0	0	3.304511042	3.304511042	AT1G79000	histone acetyltransferase	uncharacterized protein LOC100273924
comp234888_c0	0	0	3.304511042	3.304511042	ATMG01170	ATPase, F0 complex, subunit A protein	ATP synthase F0 subunit 6
comp22699_c0	0.454175893	0	3.300123725	3.300123725	-	-	-
comp36827_c0	1.111031312	0.124328135	3.420886575	3.29655844	AT4G33905	Peroxisomal membrane 22 kDa (Mpv17/PMP22) family	Protein SYM1, putative
comp42966_c2	0	0	3.295723025	3.295723025	-	-	-
comp29245_c0	1.641546029	2.339137385	5.634593268	3.295455883	AT5G45275	Major facilitator superfamily protein	PREDICTED: uncharacterized protein LOC100803546
comp34437_c0	2.516015147	1.608809243	4.903520374	3.294711131	AT3G01590	Galactose mutarotase-like superfamily protein	aldose 1-epimerase, putative
comp19782_c0	0	0	3.294253136	3.294253136	AT1G02140	mago nashi family protein	0
comp28867_c2	0	0	3.29130886	3.29130886	-	-	-
comp18326_c1	2.010779839	0	3.289834465	3.289834465	AT5G13270	Pentatricopeptide repeat (PPR) superfamily	predicted protein
comp9105_c0	0	0	3.289834465	3.289834465	-	-	-
comp26040_c1	1.575312331	0	3.288358562	3.288358562	AT4G03630	RNI-like superfamily protein	F-box protein SKIP19
comp38461_c0	0.941106311	0.879705766	4.166715445	3.287009679	-	-	-
comp26169_c1	0.137503524	0	3.286881148	3.286881148	-	-	-
comp86404_c0	0.659924558	0	3.285402219	3.285402219	-	-	-
comp27798_c1	0	0	3.285402219	3.285402219	AT1G34070	CONTAINS InterPro DOMAIN/s: Retrotransposon gag	hypothetical protein VITISV_042091
comp27474_c0	1.124328135	0	3.282439805	3.282439805	-	-	-
comp39978_c1	2.257010618	1.15704371	4.438292852	3.281249142	AT1G77410	beta-galactosidase 16	unnamed protein product
comp25441_c1	0	0	3.276496666	3.276496666	AT5G08680	ATP synthase alpha/beta family protein	ATP synthase-beta
comp28215_c0	1.280956314	0	3.275007047	3.275007047	-	-	-
comp199658_c0	0	0	3.27351589	3.27351589	AT3G02560	Ribosomal protein S7e family protein	small subunit ribosomal protein 7
comp29085_c0	2.691534165	3.463360886	6.735792928	3.272432042	AT3G05890	Low temperature and salt responsive protein	hypothetical protein OsI_18385
comp26200_c0	0	0	3.272023189	3.272023189	-	-	-
comp186506_c0	0	0	3.272023189	3.272023189	AT5G15200	Ribosomal protein S4	CRE-RPS-9 protein
comp41890_c0	4.684257705	3.635754391	6.907251224	3.271496833	AT5G17530	phosphoglucosamine mutase family protein	PREDICTED: phosphoglucomutase-like
comp27176_c0	0.214124805	0	3.269033146	3.269033146	-	-	hypothetical protein TSTA_040370
comp37352_c2	1.292781749	1.09085343	4.358958826	3.268105396	AT5G04500	glycosyltransferase family protein 47	PREDICTED: uncharacterized protein LOC100242107
comp277_c0	0	0	3.267535798	3.267535798	-	-	-
comp17410_c0	2.937344392	0	3.266036894	3.266036894	AT5G66590	CAP (Cysteine-rich secretory proteins, Antigen	predicted protein
comp26231_c1	0	0	3.266036894	3.266036894	AT1G43170	ribosomal protein 1	60S ribosomal protein L3
comp28286_c0	0	0	3.266036894	3.266036894	AT1G29290	unknown protein; FUNCTIONS IN: molecular_function	PREDICTED: uncharacterized protein LOC100246308
comp42623_c0	4.254745198	3.037382222	6.300855871	3.263473649	AT2G45910	U-box domain-containing protein kinase family protein	PREDICTED: U-box domain-containing protein 33-like
comp32621_c0	0	0	3.263034406	3.263034406	-	-	-
comp15887_c0	3.825785627	1.790772038	5.053545818	3.26277378	AT5G57123	unknown protein; BEST Arabidopsis thaliana protein	predicted protein
comp25437_c0	0	2.13093087	5.393690764	3.262759894	-	-	-
comp40464_c0	4.999549087	0.475084883	3.737686761	3.262601878	AT1G29670	GDSL-like Lipase/Acylhydrolase superfamily protein	PREDICTED: GDSL esterase/lipase At1g29670
comp26737_c0	0	0	3.261530815	3.261530815	AT4G20820	FAD-binding Berberine family protein	predicted protein
comp18071_c0	0	0	3.258518925	3.258518925	-	-	-
comp33540_c2	0	0	3.258518925	3.258518925	AT5G56000	HEAT SHOCK PROTEIN 81.4	heat shock protein 90
comp26874_c0	0.632268215	0	3.253989266	3.253989266	AT4G18040	eukaryotic translation	EIF4E
comp18005_c0	0	0	3.253989266	3.253989266	-	-	-
comp26662_c3	0	0	3.253989266	3.253989266	-	-	-
comp38294_c0	3.10433666	2.232660757	5.486392594	3.253731837	AT5G62200	Embryo-specific protein 3, (ATS3)	conserved hypothetical protein
comp41705_c0	1.989139007	0	3.250961574	3.250961574	AT3G12150	unknown protein; CONTAINS InterPro DOMAIN/s: Protein	PREDICTED: uncharacterized protein C4orf29 homolog
comp21389_c0	0.956056652	0	3.249445341	3.249445341	-	-	0
comp35462_c1	2.794935663	0.704871964	3.95419631	3.249324346	AT5G65750	2-oxoglutarate dehydrogenase, E1 component	predicted protein
comp28535_c0	0	0	3.247927513	3.247927513	-	-	-
comp20463_c0	0	0	3.247927513	3.247927513	-	-	0
comp31668_c5	1.275007047	0.111031312	3.35473424	3.243702928	-	-	hypothetical protein VITISV_003931
comp10096_c0	0	0	3.243364426	3.243364426	AT4G30800	Nucleic acid-binding, OB-fold-like protein	40S ribosomal protein S11
comp26411_c0	0	0	3.241840184	3.241840184	-	-	-
comp34159_c1	2.604071324	2.039138394	5.280585203	3.241446809	AT2G22780	peroxisomal NAD-malate dehydrogenase 1	AChain A, Mature And Translocatable Forms Of Glyoxysomal Malate Dehydrogenase Have Different Activities And Stabilities But Similar Crystal Structures
comp37784_c0	8.148120631	6.665904355	9.9039722	3.238067845	AT4G39330	cinnamyl alcohol dehydrogenase 9	geraniol dehydrogenase
comp13735_c0	2.250961574	0.622930351	3.860962798	3.238032447	AT4G35070	SBP (S-ribonuclease binding protein) family protein	predicted protein
comp27873_c0	0.028569152	0	3.237257771	3.237257771	-	-	-
comp15546_c1	4.172327492	6.888986721	10.12605912	3.237072399	AT1G28135	unknown protein; FUNCTIONS IN: molecular_function	cell wall-associated hydrolase
comp24720_c0	0.59454855	0.40053793	3.635754391	3.235216461	AT3G24255	RNA-directed DNA polymerase (reverse transcriptase)-related	hypothetical protein
comp30993_c0	5.368419155	4.169123281	7.402415217	3.233291936	AT5G54530	Protein of unknown function, DUF538	PREDICTED: uncharacterized protein LOC100790931
comp205028_c0	0	0	3.232660757	3.232660757	ATMG00160	cytochrome oxidase 2	cytochrome c oxidase subunit II
comp341351_c0	0	0	3.228049048	3.228049048	AT1G26880	Ribosomal protein L34e superfamily protein	large subunit ribosomal protein 34
comp25955_c0	0.526068812	0	3.224966365	3.224966365	-	-	-
comp31287_c0	0	0	3.224966365	3.224966365	AT4G09820	basic helix-loop-helix (bHLH) DNA-binding	hypothetical protein MTR_4g118830
comp23978_c0	0	0	3.22342255	3.22342255	-	-	-
comp296462_c0	0	0	3.22342255	3.22342255	-	-	hypothetical protein AP8-3_18342, partial
comp1523_c0	0	0	3.22342255	3.22342255	-	-	-
comp228879_c0	0	0	3.22342255	3.22342255	AT1G33140	Ribosomal protein L6 family	large subunit ribosomal protein 9
comp38523_c0	2.14404637	1.526068812	4.74899785	3.222929038	AT2G02370	SNARE associated Golgi protein family	PREDICTED: TVP38/TMEM64 family membrane protein slr0305
comp7150_c0	0.50589093	0	3.221877081	3.221877081	-	-	-
comp15546_c0	4.410069692	7.030115331	10.25164809	3.221532759	-	-	Mitochondrial protein, putative
comp276775_c0	0	0	3.220329955	3.220329955	-	-	-
comp20729_c0	0	0	3.218781168	3.218781168	AT3G16640	translationally controlled tumor protein	0
comp17529_c1	0	0	3.218781168	3.218781168	-	-	-
comp21566_c0	0	0	3.218781168	3.218781168	-	-	0
comp237611_c0	0	0	3.218781168	3.218781168	AT1G14980	chaperonin 10	PREDICTED: similar to AGAP001502-PA
comp20963_c0	0.137503524	0	3.217230716	3.217230716	-	-	0
comp264_c1	0	0	3.217230716	3.217230716	ATMG01360	cytochrome oxidase	cytochrome oxidase subunit 1
comp8853_c0	0	0	3.217230716	3.217230716	-	-	-
comp35282_c1	0	0	3.217230716	3.217230716	-	-	-
comp35354_c2	0	0	3.215678597	3.215678597	AT3G09110	Protein of unknown function (DUF674)	hypothetical protein MTR_2g063210
comp28763_c2	1.163498732	0.464668267	3.678071905	3.213403638	-	-	-
comp29336_c0	3.033863452	1.176322773	4.389566812	3.213244039	AT3G24860	Homeodomain-like superfamily protein	PREDICTED: uncharacterized protein LOC100810821
comp28470_c0	0	0	3.209453366	3.209453366	-	-	-
comp38183_c0	3.23572706	3.339137385	6.548590751	3.209453366	-	-	-
comp14096_c1	0	0	3.207892852	3.207892852	-	-	-
comp190307_c0	0	0	3.204766751	3.204766751	AT4G23900	Nucleoside diphosphate kinase family protein	Protein NDK-1
comp22025_c0	0	0	3.204766751	3.204766751	-	-	-
comp25043_c0	0	0.070389328	3.27351589	3.203126562	-	-	-
comp184220_c0	0	0.321928095	3.524815928	3.202887833	-	-	hypothetical protein MTR_4g061240
comp115726_c0	1	0	3.200064862	3.200064862	-	-	-
comp25557_c0	4.929317595	1.427606173	4.627606838	3.200000665	-	-	-
comp19001_c0	0	0	3.198494154	3.198494154	-	-	putative senescence-associated protein
comp246627_c0	0	0	3.198494154	3.198494154	-	-	-
comp22542_c0	0	0	3.196921734	3.196921734	-	-	-
comp27773_c0	0	0	3.196921734	3.196921734	AT1G66580	senescence associated gene 24	PREDICTED: similar to ribosomal protein L10e
comp28601_c4	0	0	3.195347598	3.195347598	-	-	-
comp22498_c0	1	0.137503524	3.331991778	3.194488254	-	-	-
comp22604_c0	0	0	3.19061486	3.19061486	-	-	-
comp16050_c0	2.548436625	3.232660757	6.422064766	3.189404009	-	-	unknown
comp8178_c0	0	0	3.189033824	3.189033824	AT5G67510	Translation protein SH3-like family protein	large subunit ribosomal protein 26
comp21397_c1	0	0	3.189033824	3.189033824	-	-	0
comp29997_c0	0.731183242	0	3.185866545	3.185866545	-	-	-
comp30889_c0	0	0	3.185866545	3.185866545	AT4G36020	cold shock domain protein 1	Y-box factor homolog
comp36348_c0	0	0	3.185866545	3.185866545	-	-	-
comp7481_c0	0	0	3.185866545	3.185866545	-	-	hypothetical protein LOAG_00822
comp17903_c0	0	0	3.184280294	3.184280294	-	-	-
comp14384_c0	0.042644337	0	3.182692298	3.182692298	AT1G24430	HXXXD-type acyl-transferase family protein	PREDICTED: vinorine synthase
comp216621_c0	0	0	3.182692298	3.182692298	-	-	PREDICTED: cytochrome c oxidase subunit 6A1, mitochondrial-like
comp12744_c0	0.545968369	0.839959587	4.022367813	3.182408226	-	-	-
comp26003_c0	0	0	3.181102551	3.181102551	-	-	-
comp7443_c0	0	0	3.181102551	3.181102551	-	-	-
comp5577_c0	0	0	3.17951105	3.17951105	-	-	-
comp13530_c1	0	0	3.17951105	3.17951105	-	-	-
comp539881_c0	0.137503524	0	3.177917792	3.177917792	-	-	-
comp14427_c0	0	0	3.177917792	3.177917792	-	-	-
comp19158_c2	0	0	3.176322773	3.176322773	-	-	Protein F57F5.1
comp38346_c1	3.653060017	2.849999259	6.025471815	3.175472556	-	-	-
comp16862_c0	0	0	3.174725988	3.174725988	AT3G43810	calmodulin 7	GJ20779
comp32272_c0	0.871843649	0	3.173127433	3.173127433	-	-	-
comp105_c0	0	0	3.173127433	3.173127433	AT2G28720	Histone superfamily protein	histone H2B, putative
comp21340_c2	0	0	3.171527106	3.171527106	AT3G03480	acetyl CoA:(Z)-3-hexen-1-ol acetyltransferase	0
comp44316_c1	0	0.214124805	3.385431037	3.171306232	-	-	-
comp30298_c0	1.286881148	1.859969548	5.02989455	3.169925002	AT1G80920	Chaperone DnaJ-domain superfamily protein	-
comp27251_c0	0.464668267	0	3.169925001	3.169925001	-	-	-
comp25209_c0	0	0	3.166715445	3.166715445	-	-	-
comp2769_c0	0	0	3.166715445	3.166715445	-	-	SR00449
comp37863_c2	3.132576843	2.247927513	5.413120146	3.165192633	AT1G62260	mitochondrial editing factor 9	PREDICTED: pentatricopeptide repeat-containing protein At1g62260, mitochondrial
comp40071_c4	2.797012978	1.761285273	4.924099886	3.162814613	-	-	-
comp28645_c1	0.310340121	0.124328135	3.286881148	3.162553013	AT3G29750	Eukaryotic aspartyl protease family protein	gag protease polyprotein
comp26731_c0	0	0	3.161887682	3.161887682	AT1G64510	Translation elongation factor EF1B/ribosomal protein	predicted protein
comp13767_c1	0	0	3.161887682	3.161887682	AT4G20230	Terpenoid cyclases/Protein prenyltransferases superfamily	BCGS_ORIVURecName: Full=Bicyclogermacrene synthase; Short=Ovtps4
comp43206_c0	8.254650728	7.49057013	10.65234308	3.16177295	AT5G60600	4-hydroxy-3-methylbut-2-enyl	4-hydroxy-3-methylbut-2-enyl diphosphate synthase
comp245078_c0	0	0	3.160274831	3.160274831	-	-	PREDICTED: hypothetical protein
comp14185_c0	4.00270252	3.286881148	6.445263208	3.15838206	AT5G19990	regulatory particle triple-A ATPase	-
comp18492_c0	0	0	3.15704371	3.15704371	-	-	-
comp18569_c0	0	0	3.15704371	3.15704371	-	-	-
comp20244_c0	0	0	3.155425432	3.155425432	-	-	0
comp264_c0	0	0	3.155425432	3.155425432	ATMG01360	cytochrome oxidase	cytochrome oxidase subunit I
comp28051_c0	3.447579197	3.231125158	6.384049807	3.152924649	-	-	-
comp144502_c0	2.198494154	0.40053793	3.553360503	3.152822573	-	-	-
comp14323_c0	2.266036894	0.910732662	4.063502942	3.15277028	-	-	-
comp27822_c0	0.176322773	0.432959407	3.583759754	3.150800347	AT5G05840	Protein of unknown function (DUF620)	predicted protein
comp209821_c0	0	0	3.150559677	3.150559677	-	-	-
comp1571_c0	0	0	3.147306699	3.147306699	-	-	-
comp330204_c0	0	0	3.147306699	3.147306699	-	-	-
comp27566_c0	5.782670659	4.721919446	7.868822555	3.146903109	AT2G27730	copper ion binding	PREDICTED: uncharacterized protein At2g27730, mitochondrial isoform 3
comp22452_c0	0	0	3.145677455	3.145677455	-	-	-
comp17258_c0	0	0	3.145677455	3.145677455	-	-	-
comp235154_c0	0	0	3.145677455	3.145677455	AT5G48760	Ribosomal protein L13 family protein	large subunit ribosomal protein 16
comp14322_c0	0	0	3.142413438	3.142413438	AT5G03690	Aldolase superfamily protein	hypothetical protein DAPPUDRAFT_188180
comp34035_c0	1.367371066	1.137503524	4.278728213	3.141224689	AT1G06620	2-oxoglutarate (2OG) and Fe(II)-dependent oxygenase	unnamed protein product
comp33515_c2	1.63691458	0.344828497	3.485426827	3.14059833	-	-	-
comp26582_c0	0	0	3.139142019	3.139142019	-	-	unnamed protein product
comp442554_c0	0	0	3.139142019	3.139142019	-	-	-
comp27666_c0	2.253989266	2.754887502	5.8928767	3.137989198	AT1G61820	beta glucosidase 46	unnamed protein product
comp17020_c0	0	0	3.137503524	3.137503524	-	-	-
comp28147_c0	0	0	3.135863165	3.135863165	-	-	-
comp20504_c1	0.773996325	0	3.13422094	3.13422094	-	-	0
comp2860_c0	0	0	3.13422094	3.13422094	AT2G47110	ubiquitin 6	hypothetical protein AND_22679
comp14490_c0	3.738767837	2.655351829	5.788946667	3.133594838	-	-	-
comp28311_c0	8.127684863	3.22650853	6.359837393	3.133328863	AT5G65360	Histone superfamily protein	PREDICTED: LOW QUALITY PROTEIN: histone H3.2-like
comp31743_c2	2.257010618	0	3.132576843	3.132576843	AT3G26300	cytochrome P450, family 71, subfamily B,	Cytochrome P450
comp224137_c0	0	0	3.132576843	3.132576843	-	-	-
comp28379_c0	2.451540833	0.526068812	3.655351829	3.129283017	AT5G58290	regulatory particle triple-A ATPase 3	predicted protein
comp155520_c0	0	0	3.129283017	3.129283017	ATMG00160	cytochrome oxidase 2	cytochrome c oxidase subunit II
comp433304_c0	0	0	3.12763328	3.12763328	AT3G44590	60S acidic ribosomal protein family	C. briggsae CBR-RLA-2 protein
comp17529_c0	0	0	3.12763328	3.12763328	-	-	-
comp38806_c4	0	0	3.12763328	3.12763328	-	-	VIT6_OSCBRRecName: Full=Vitellogenin-6; Flags: Precursor
comp303921_c0	0	0	3.125981654	3.125981654	-	-	-
comp1205_c0	0	0	3.125981654	3.125981654	-	-	PREDICTED: cytochrome b-c1 complex subunit 8-like
comp30338_c0	0	0	3.125981654	3.125981654	AT5G15200	Ribosomal protein S4	ribosomal protein S9
comp243816_c0	0	0	3.125981654	3.125981654	-	-	-
comp42978_c3	2.397802962	1.722466024	4.846994687	3.124528663	-	-	-
comp255181_c0	0	0	3.122672719	3.122672719	AT1G77940	Ribosomal protein L7Ae/L30e/S12e/Gadd45 family	large subunit ribosomal protein 30
comp28702_c0	0	0	3.122672719	3.122672719	-	-	-
comp33468_c0	1.50589093	0	3.121015401	3.121015401	-	-	-
comp24531_c0	6.128045891	0.847996907	3.967168608	3.119171701	AT5G65360	Histone superfamily protein	histone H3 (AA 1-58)
comp30778_c0	3.656496371	1.847996907	4.967168608	3.119171701	AT1G17860	Kunitz family trypsin and protease inhibitor protein	tumor-related protein
comp13500_c0	0	0.22650853	3.343407822	3.116899292	-	-	-
comp40659_c1	3.752748591	4.036503334	7.153197331	3.116693997	AT1G23800	aldehyde dehydrogenase 2B7	mitochondrial benzaldehyde dehydrogenase
comp41739_c2	2.480265122	0	3.114367025	3.114367025	-	-	-
comp298148_c0	0	0	3.114367025	3.114367025	AT5G04800	Ribosomal S17 family protein	40S ribosomal protein S17
comp29069_c1	0.250961574	0.111031312	3.224966365	3.113935053	AT3G53670	unknown protein; FUNCTIONS IN: molecular_function	PREDICTED: uncharacterized protein LOC100248230 isoform 3
comp25039_c0	0	0	3.112700133	3.112700133	AT5G56550	oxidative stress 3	uncharacterized protein LOC100306161
comp6164_c1	0	0	3.112700133	3.112700133	AT5G10360	Ribosomal protein S6e	PREDICTED: 40S ribosomal protein S6-like
comp31032_c0	1.214124805	0	3.111031312	3.111031312	-	-	-
comp16891_c0	0	0	3.111031312	3.111031312	-	-	-
comp31054_c0	1.682573297	0.137503524	3.246408087	3.108904563	AT1G71120	GDSL-motif lipase/hydrolase 6	PREDICTED: GDSL esterase/lipase 6
comp32430_c0	3.889473543	3.854993017	6.963242904	3.108249887	AT1G01120	3-ketoacyl-CoA synthase 1	PREDICTED: 3-ketoacyl-CoA synthase 1-like
comp24450_c0	0	0	3.107687869	3.107687869	-	-	-
comp36526_c0	0.622930351	0	3.106013238	3.106013238	AT1G17020	senescence-related gene 1	predicted protein
comp28552_c0	0	0	3.106013238	3.106013238	AT1G22220	F-box family protein	conserved hypothetical protein
comp1102_c0	0	0	3.106013238	3.106013238	AT1G74050	Ribosomal protein L6 family protein	60S ribosomal protein L6
comp22899_c0	1.526068812	1.974529312	5.080231272	3.10570196	-	-	-
comp41875_c0	3.343407822	2.933572638	6.036503334	3.102930696	AT3G59660	C2 domain-containing protein / GRAM domain-containing	GRAM domain-containing protein
comp471084_c0	0	0	3.102658131	3.102658131	-	-	-
comp30810_c0	2.456806149	2.114367025	5.216066783	3.101699758	AT3G06890	unknown protein; Has 91 Blast hits to 91 proteins	PREDICTED: uncharacterized protein LOC100253295
comp38682_c0	8.557578577	6.260778432	9.362338378	3.101559946	AT2G36460	Aldolase superfamily protein	fructose-bisphosphate aldolase-like
comp33708_c0	0	0	3.100977648	3.100977648	AT3G60600	vesicle associated protein	hypothetical protein SELMODRAFT_26336
comp24567_c0	0.250961574	0	3.099295204	3.099295204	-	-	-
comp20300_c1	0	0	3.099295204	3.099295204	-	-	0
comp30917_c0	0	0	3.099295204	3.099295204	AT1G07930	GTP binding Elongation factor Tu family protein	elongation factor-1 alpha
comp26837_c0	0	0	3.099295204	3.099295204	-	-	-
comp13466_c0	0	0	3.097610797	3.097610797	-	-	hypothetical protein VITISV_010529
comp41965_c1	4.63691458	3.613531653	6.710255419	3.096723766	AT5G46250	RNA-binding protein	PREDICTED: la-related protein 6-like
comp22540_c0	0	0	3.09592442	3.09592442	-	-	hypothetical protein VITISV_011863
comp31213_c0	2.655351829	0.748461233	3.843983844	3.095522611	AT4G01970	stachyose synthase	PREDICTED: stachyose synthase-like
comp61967_c0	4.651338766	3.092545742	6.18705509	3.094509348	-	-	-
comp442_c0	0	0	3.09423607	3.09423607	-	-	cytochrome c oxidase subunit 3, partial (mitochondrion)
comp30663_c0	0	0	3.092545742	3.092545742	-	-	-
comp17726_c0	2.575312331	1.372952098	4.464668267	3.091716169	-	-	-
comp28282_c0	1.981852653	0.344828497	3.435628594	3.090800097	AT5G56450	Mitochondrial substrate carrier family protein	PREDICTED: probable ADP,ATP carrier protein At5g56450-like
comp29561_c1	2.543495883	1.411426246	4.502075956	3.09064971	AT1G76760	thioredoxin Y1	uncharacterized protein LOC100500683
comp27711_c0	2.606442228	0.286881148	3.377123749	3.090242601	-	-	-
comp31554_c0	3.707082992	3.703765179	6.79246496	3.088699781	AT5G13190	CONTAINS InterPro DOMAIN/s: LPS-induced tumor necrosis	predicted protein
comp307889_c0	0	0	3.087462841	3.087462841	AT5G02560	histone H2A 12	PREDICTED: histone H2A type 1-like, partial
comp30633_c1	1.722466024	0	3.085764554	3.085764554	-	-	-
comp33568_c0	3.798050515	0.163498732	3.247927513	3.084428781	AT5G53210	basic helix-loop-helix (bHLH) DNA-binding superfamily	DNA binding protein, putative
comp24362_c0	1.989139007	0.887525271	3.971773447	3.084248176	AT5G37780	calmodulin 1	calmodulin, putative
comp23933_c0	1.700439718	0	3.084064265	3.084064265	-	-	-
comp42311_c1	2.875780063	2.23572706	5.319039816	3.083312756	AT2G36850	glucan synthase-like	-
comp1212_c0	0.731183242	0	3.08236197	3.08236197	-	-	-
comp26430_c0	1.250961574	0	3.080657663	3.080657663	-	-	-
comp31465_c0	2.250961574	0.782408565	3.861955364	3.079546799	AT4G25280	P-loop containing nucleoside triphosphate hydrolases	PREDICTED: adenylate kinase
comp42078_c1	3.478971805	0.765534746	3.844988157	3.079453411	AT4G32730	Homeodomain-like	Myb
comp28220_c0	0.084064265	0	3.077242999	3.077242999	AT3G63520	carotenoid cleavage	carotenoid cleavage dioxygenase
comp24419_c0	0	0	3.077242999	3.077242999	-	-	-
comp414692_c0	0	0	3.077242999	3.077242999	-	-	-
comp23096_c0	0	0	3.075532631	3.075532631	AT4G13170	Ribosomal protein L13 family protein	60S ribosomal protein L13a
comp23560_c1	0	0	3.075532631	3.075532631	-	-	-
comp35282_c0	0	0	3.073820233	3.073820233	-	-	class S F-box protein
comp38924_c0	3.884597921	3.621758857	6.69432306	3.072564203	AT2G36970	UDP-Glycosyltransferase superfamily protein	unnamed protein product
comp21534_c1	0	0	3.0721058	3.0721058	-	-	0
comp43400_c1	4.268284667	2.765534746	5.837186385	3.071651639	-	-	-
comp32056_c1	1.372952098	0	3.068670811	3.068670811	AT1G68800	TCP domain protein 12	CYC-like protein 3
comp31477_c0	0.565597176	0	3.066950244	3.066950244	-	-	putative polyprotein
comp41117_c0	5.331633567	4.216454865	7.282439805	3.06598494	AT2G45600	alpha/beta-Hydrolases superfamily protein	hypothetical protein VITISV_032629
comp27679_c0	2.90303827	2.691534165	5.757289992	3.065755827	AT5G40382	Cytochrome c oxidase subunit Vc family protein	PREDICTED: cytochrome c oxidase subunit 5C-2
comp7704_c0	0	0	3.065227623	3.065227623	-	-	-
comp21249_c0	0	0	3.065227623	3.065227623	-	-	0
comp24644_c1	0	0	3.065227623	3.065227623	AT3G12110	actin-11	actin-2, partial
comp32842_c0	8.698183744	8.158660175	11.22197976	3.063319585	AT4G01850	S-adenosylmethionine synthetase	s-adenosylmethionine synthetase, putative
comp33098_c1	3.734438666	2.596935142	5.659353759	3.062418617	AT3G16660	Pollen Ole e 1 allergen and extensin family protein	predicted protein
comp41984_c1	0	1.189033824	4.250961574	3.06192775	-	-	-
comp19759_c1	0	0	3.061776198	3.061776198	AT4G16740	terpene synthase 03	terpene synthase 2
comp25972_c0	2.232660757	1.883620816	4.945326777	3.061705961	-	-	-
comp39035_c0	0	0	3.060047384	3.060047384	AT3G46540	ENTH/VHS family protein	protein with unknown function
comp18760_c0	0.970853654	0	3.056583528	3.056583528	AT1G60730	NAD(P)-linked oxidoreductase superfamily protein	hypothetical protein OsJ_14316
comp241395_c0	0	0	3.056583528	3.056583528	AT5G27700	Ribosomal protein S21e	small subunit ribosomal protein 21
comp357569_c0	0	0	3.054848477	3.054848477	-	-	-
comp24898_c0	0	0	3.054848477	3.054848477	AT2G46240	BCL-2-associated athanogene 6	-
comp37883_c0	5.385085854	5.252476214	8.303278457	3.050802243	AT4G04470	Peroxisomal membrane 22 kDa (Mpv17/PMP22)	peroxisomal membrane protein 2, pxmp2, putative
comp32658_c0	0	0	3.049630768	3.049630768	-	-	-
comp4304_c0	0	0	3.049630768	3.049630768	-	-	ATP synthase F0 subunit 6
comp9452_c0	0	0	3.049630768	3.049630768	-	-	-
comp29661_c0	4.357552005	3.614709844	6.663913842	3.049203998	AT3G28480	Oxoglutarate/iron-dependent oxygenase	PREDICTED: prolyl 4-hydroxylase subunit alpha-1-like
comp38259_c3	3.198494154	3.145677455	6.194362891	3.048685436	AT2G36380	pleiotropic drug resistance 6	ATP-binding cassette transporter, putative
comp33648_c0	2.742006211	2.541019153	5.589463893	3.04844474	AT1G71695	Peroxidase superfamily protein	predicted protein
comp42788_c0	0.678071905	0.042644337	3.09085343	3.048209093	AT2G40890	cytochrome P450, family 98, subfamily A,	cytochrome P450 monooxygenase C3H
comp35922_c0	3.992768431	0	3.047887329	3.047887329	AT1G48460	unknown protein; FUNCTIONS IN: molecular_function	PREDICTED: uncharacterized protein LOC100245429
comp34290_c2	0.613531653	0	3.047887329	3.047887329	-	-	-
comp18543_c0	0	0	3.047887329	3.047887329	AT3G46940	DUTP-PYROPHOSPHATASE-LIKE 1	deoxyuridine triphosphatase
comp23941_c0	0	0	3.047887329	3.047887329	AT3G04230	Ribosomal protein S5 domain 2-like superfamily	putative 40S ribosomal protein RPS16
comp29538_c1	0	0	3.046141782	3.046141782	AT2G18620	Terpenoid synthases superfamily protein	geranylgeranyl pyrophosphate synthase
comp17391_c0	0	0	3.044394119	3.044394119	AT1G13440	glyceraldehyde-3-phosphate dehydrogenase	GD10219
comp22337_c0	0	0	3.042644337	3.042644337	AT5G02960	Ribosomal protein S12/S23 family protein	ribosomal protein rps23
comp28726_c0	0	0	3.042644337	3.042644337	-	-	-
comp7241_c0	0	0	3.042644337	3.042644337	-	-	-
comp74935_c0	2.3305584	2.13093087	5.173527238	3.042596368	-	-	-
comp39429_c1	3.305970521	1.480265122	4.521678952	3.04141383	-	-	-
comp22752_c0	0.604071324	0	3.040892431	3.040892431	-	-	-
comp15703_c0	0	0	3.040892431	3.040892431	AT4G13940	S-adenosyl-L-homocysteine hydrolase	unknown
comp26468_c0	0	0	3.039138394	3.039138394	-	-	-
comp36292_c0	0	0	3.039138394	3.039138394	-	-	hypothetical protein HMPREF9610_00001, partial
comp37612_c0	1.150559677	0	3.037382222	3.037382222	AT4G19170	nine-cis-epoxycarotenoid dioxygenase	carotenoid cleavage dioxygenase 4
comp24349_c0	2.23572706	0.948600847	3.98550043	3.036899583	-	-	-
comp7871_c0	0	0	3.03562391	3.03562391	-	-	-
comp218101_c0	0	0	3.03562391	3.03562391	AT1G51650	ATP synthase epsilon chain, mitochondrial	stunted-like isoform A
comp26143_c0	0.98550043	0	3.033863452	3.033863452	AT4G25760	glutamine dumper 2	conserved hypothetical protein
comp20188_c0	0	0	3.033863452	3.033863452	AT3G46970	alpha-glucan phosphorylase 2	0
comp32382_c0	4.766065051	1.769771739	4.803227036	3.033455297	AT1G12060	BCL-2-associated athanogene 5	PREDICTED: uncharacterized protein LOC100260747
comp38056_c0	1.66448284	1.541019153	4.574101508	3.033082355	AT4G10360	TRAM, LAG1 and CLN8 (TLC) lipid-sensing domain	unnamed protein product
comp29397_c0	0.555816155	0.201633861	3.234194723	3.032560862	AT1G65340	cytochrome P450, family 96, subfamily A,	cytochrome P450
comp30829_c0	0	0	3.032100843	3.032100843	AT4G29670	atypical CYS HIS rich thioredoxin 2	thioredoxin like 6
comp17182_c0	0	0	3.032100843	3.032100843	AT2G16600	rotamase CYP 3	Peptidyl-prolyl cis-trans isomerase 3, partial
comp38147_c1	5.072963272	4.169123281	7.200064862	3.030941581	AT5G24400	NagB/RpiA/CoA transferase-like superfamily	predicted protein
comp32589_c0	0	0	3.030336078	3.030336078	-	-	hypothetical protein VITISV_023328
comp30200_c1	0.367371066	0.070389328	3.099295204	3.028905876	AT2G34930	disease resistance family protein / LRR family	PREDICTED: uncharacterized protein LOC100775654
comp29405_c0	0	0.263034406	3.29130886	3.028274454	AT3G23250	myb domain protein 15	transcription factor DcMYB1
comp21974_c0	5.28503225	1.214124805	4.241077458	3.026952653	AT5G59320	lipid transfer protein 3	hypothetical protein, partial
comp35930_c0	1.937344392	0	3.026800059	3.026800059	-	-	-
comp145_c0	0	0	3.025028794	3.025028794	-	-	-
comp13947_c0	0.111031312	0	3.019701914	3.019701914	-	-	-
comp26504_c1	0	0	3.019701914	3.019701914	AT3G60580	C2H2-like zinc finger protein	predicted protein
comp101503_c0	3.016139703	1.5360529	4.555202634	3.019149734	AT3G52105	unknown protein; FUNCTIONS IN: molecular_function	hypothetical protein MTR_8g036790
comp29902_c0	1.464668267	0.042644337	3.061776198	3.019131861	AT5G14030	translocon-associated protein beta (TRAPB) family	translocon-associated protein beta family protein-like
comp134254_c0	2.316145742	1.014355293	4.032982417	3.018627124	-	-	-
comp2211_c0	0	0	3.017921908	3.017921908	AT1G75950	S phase kinase-associated	S-phase kinase-associated protein 1
comp24631_c0	0	0	3.017921908	3.017921908	AT3G51190	Ribosomal protein L2 family	predicted protein
comp30652_c0	0	0	3.017921908	3.017921908	-	-	-
comp33835_c0	5.057450272	2.070389328	5.087038457	3.016649129	AT1G74560	NAP1-related protein 1	PREDICTED: protein SET-like
comp173532_c0	0	0	3.016139703	3.016139703	-	-	-
comp18956_c0	0	0	3.014355293	3.014355293	-	-	-
comp34981_c0	7.058316496	5.712320641	8.726354417	3.014033776	AT3G01280	voltage dependent anion channel 1	voltage-dependent anion channel
comp15025_c0	3.360364277	2.364572432	5.377470843	3.012898411	-	-	-
comp37977_c1	1.350497247	1.744161096	4.757023247	3.012862151	AT4G10955	alpha/beta-Hydrolases superfamily protein	triacylglycerol lipase 3
comp38237_c0	2.601696516	2.028569152	5.040892431	3.012323279	AT1G78895	Reticulon family protein	predicted protein
comp36003_c0	5.415150205	4.498889087	7.510882822	3.011993735	AT5G13110	glucose-6-phosphate dehydrogenase 2	PREDICTED: glucose-6-phosphate 1-dehydrogenase, chloroplastic
comp21513_c0	0	0	3.010779839	3.010779839	-	-	0
comp17896_c0	0.584962501	1.250961574	4.260025656	3.009064082	AT4G16563	Eukaryotic aspartyl protease family protein	-
comp37501_c0	3.458119481	2.62058641	5.627898616	3.007312206	AT3G12950	Trypsin family protein	PREDICTED: uncharacterized protein LOC100806376
comp28585_c0	0	0	3.005399988	3.005399988	-	-	-
comp520184_c0	0	0	3.005399988	3.005399988	-	-	-
comp12784_c0	0.310340121	0.056583528	3.061776198	3.00519267	-	-	-
comp29531_c3	2.140778656	0.137503524	3.142413438	3.004909914	-	-	-
comp32683_c0	4.349082146	1.90303827	4.90303827	3	AT4G00430	plasma membrane intrinsic protein	X intrinsic protein
comp38534_c0	1.232660757	0	3	3	AT5G09420	translocon	PREDICTED: outer envelope protein 64, mitochondrial
comp21127_c1	0	0	3	3	ATMG01190	ATP synthase subunit 1	0
comp36982_c0	4.550900665	3.768713657	6.767257526	2.998543869	AT2G16760	Calcium-dependent phosphotriesterase superfamily	PREDICTED: uncharacterized protein LOC100252201 isoform 1
comp31784_c0	0	0	2.998195503	2.998195503	AT1G65450	HXXXD-type acyl-transferase family protein	predicted protein
comp22149_c1	0	0	2.996388746	2.996388746	-	-	-
comp30571_c1	0	0	2.996388746	2.996388746	AT2G03220	fucosyltransferase 1	PREDICTED: galactoside 2-alpha-L-fucosyltransferase-like
comp22392_c0	1.339137385	0.454175893	3.450221496	2.996045603	-	-	-
comp28372_c0	0	0	2.994579724	2.994579724	AT1G01470	Late embryogenesis abundant protein	late embryogenesis-like protein
comp30549_c0	0	0	2.994579724	2.994579724	AT1G62510	Bifunctional inhibitor/lipid-transfer protein/seed	hybrid proline-rich protein
comp16792_c0	0	0	2.992768431	2.992768431	-	-	-
comp17991_c0	0	0	2.992768431	2.992768431	-	-	-
comp21278_c1	0	0	2.992768431	2.992768431	-	-	0
comp24483_c0	3.220329955	0	2.99095486	2.99095486	-	-	-
comp22170_c0	0.831877241	0.214124805	3.204766751	2.990641946	AT5G53710	unknown protein; FUNCTIONS IN: molecular_function	predicted protein
comp21483_c0	0	0	2.989139007	2.989139007	-	-	0
comp21549_c0	0	0	2.989139007	2.989139007	-	-	0
comp23489_c1	0	0	2.989139007	2.989139007	AT1G11910	aspartic proteinase A1	aspartyl protease
comp27196_c0	5.0721058	0.042644337	3.030336078	2.987691741	-	-	-
comp29927_c0	3.119356177	0	2.987320866	2.987320866	-	-	conserved hypothetical protein
comp22493_c0	1.333423734	1.14404637	4.130107179	2.986060809	-	-	-
comp26808_c0	1.49057013	0	2.98550043	2.98550043	AT1G14820	Sec14p-like phosphatidylinositol transfer family	PREDICTED: CRAL-TRIO domain-containing protein YKL091C-like
comp186129_c0	2.097610797	0	2.983677695	2.983677695	-	-	-
comp38517_c3	0	0	2.983677695	2.983677695	-	-	-
comp42865_c0	7.0721058	6.017921908	9.000845082	2.982923174	AT1G80300	nucleotide transporter 1	TLC1_SOLTURecName: Full=Plastidic ATP/ADP-transporter
comp35466_c0	5.099715999	4.525442506	7.50747753	2.982035024	AT2G14750	APS kinase	KAPS_CATRORecName: Full=Adenylyl-sulfate kinase, chloroplastic; AltName: Full=ATP adenosine-5'-phosphosulfate 3'-phosphotransferase; AltName: Full=Adenosine-5'-phosphosulfate kinase; Short=APS kinase; Flags: Precursor
comp35189_c0	9.130158673	8.542761048	11.52466903	2.981907982	AT1G08830	glyoxylate reductase	unknown
comp211380_c0	1.097610797	0	2.981852653	2.981852653	-	-	-
comp14137_c0	0.90303827	0	2.981852653	2.981852653	AT2G32350	Ubiquitin-like superfamily protein	unnamed protein product
comp2439_c0	0	0	2.981852653	2.981852653	-	-	-
comp5244_c0	0	0	2.981852653	2.981852653	-	-	-
comp6345_c0	0	0	2.981852653	2.981852653	-	-	Hypothetical protein CBG01648
comp155668_c0	0	0	2.981852653	2.981852653	-	-	-
comp349878_c0	0	0	2.981852653	2.981852653	-	-	-
comp28169_c2	0	0.150559677	3.13093087	2.980371193	-	-	-
comp17072_c0	0	0	2.9800253	2.9800253	-	-	-
comp26104_c1	0	0	2.9800253	2.9800253	AT2G29570	proliferating cell nuclear antigen	proliferating cell nuclear antigen
comp356271_c0	0	0	2.9800253	2.9800253	-	-	-
comp143228_c0	2.350497247	0	2.97819563	2.97819563	-	-	-
comp170739_c0	0	0	2.97819563	2.97819563	-	-	-
comp6199_c1	0	0	2.97819563	2.97819563	AT3G03740	BTB-POZ and MATH domain 4	-
comp20869_c0	0	0	2.97819563	2.97819563	-	-	0
comp43572_c0	6.368593763	6.123086751	9.098137385	2.975050634	AT2G36970	UDP-Glycosyltransferase superfamily protein	UDP-glucose:glucosyltransferase
comp40196_c0	4.017031081	3.039138394	6.013238915	2.974100521	AT5G11730	Core-2/I-branching beta-1,6-N-acetylglucosaminyltransferase	hypothetical protein VITISV_040196
comp5729_c0	0	0	2.970853654	2.970853654	AT1G27330	Ribosome associated membrane protein RAMP4	ribosome-associated membrane protein
comp17712_c0	0	0	2.970853654	2.970853654	-	-	Protein LEV-11, isoform j
comp24838_c0	0	0	2.970853654	2.970853654	-	-	-
comp16671_c0	1.14404637	0.650764559	3.62058641	2.969821851	-	-	-
comp40137_c1	4.982765463	1.495695163	4.464668267	2.968973104	AT5G50920	CLPC homologue	PREDICTED: chaperone protein ClpC, chloroplastic-like
comp12574_c0	1.042644337	0.98550043	3.951401292	2.965900862	-	-	-
comp19256_c1	0	0	2.965322548	2.965322548	-	-	hypothetical protein CAEBREN_22098
comp27297_c1	0	0	2.963474124	2.963474124	AT4G22590	Haloacid dehalogenase-like hydrolase (HAD)	trehalose-6-phosphate synthase, putative
comp38563_c0	4.618825953	2.825785627	5.788424707	2.96263908	AT1G12370	photolyase 1	PREDICTED: deoxyribodipyrimidine photo-lyase-like
comp37376_c0	2.543495883	1.63691458	4.597531174	2.960616594	-	-	-
comp37557_c0	3.279471296	0	2.959770155	2.959770155	-	-	-
comp17260_c0	0.464668267	0	2.959770155	2.959770155	-	-	-
comp14821_c0	2.372952098	0.014355293	2.970853654	2.956498361	-	-	-
comp26874_c1	1.454175893	0	2.956056652	2.956056652	AT4G18040	eukaryotic translation	eukaryotic initiation factor 4E-like protein
comp920_c0	0	0	2.956056652	2.956056652	-	-	-
comp37455_c0	2.650764559	2.097610797	5.052676724	2.955065927	AT1G32120	FUNCTIONS IN: molecular_function unknown; INVOLVED	Transmembrane protein 45B
comp40154_c0	4.725195817	3.618238656	6.572586549	2.954347893	AT1G72330	alanine aminotransferase 2	PLP-dependent aminotransferase
comp214980_c0	0	0	2.95419631	2.95419631	-	-	cytochrome c oxidase polypeptide IV-like protein, partial
comp30603_c0	2.845991771	0.956056652	3.908812908	2.952756256	AT1G29150	non-ATPase subunit 9	NAC domain protein, partial
comp28775_c0	0.124328135	0	2.952333566	2.952333566	-	-	-
comp1094_c0	0	0	2.952333566	2.952333566	ATMG01170	ATPase, F0 complex, subunit A protein	ATP synthase F0 subunit 6
comp559279_c0	0	0	2.952333566	2.952333566	AT5G09920	RNA polymerase	PREDICTED: similar to DNA-directed RNA polymerase II 16 kDa polypeptide
comp30011_c0	3.721372659	4.652486495	7.604219619	2.951733124	-	-	hypothetical protein MTR_5g093050
comp43568_c0	4.377817853	3.351910961	6.301587647	2.949676686	AT4G19610	nucleotide binding;nucleic acid binding;RNA binding	unnamed protein product
comp15904_c0	5.802968651	2.430285273	5.377470843	2.94718557	-	-	-
comp30184_c0	0	0	2.94673086	2.94673086	AT1G19530	unknown protein; FUNCTIONS IN: molecular_function	uncharacterized protein LOC100527212
comp19227_c0	0	0	2.94673086	2.94673086	-	-	-
comp5051_c0	0	0	2.94673086	2.94673086	-	-	-
comp24659_c0	0	0	2.94673086	2.94673086	AT3G04400	Ribosomal protein L14p/L23e family protein	putative ribosomal protein L23
comp27842_c0	0	0	2.94673086	2.94673086	AT5G58230	Transducin/WD40 repeat-like	PREDICTED: LOW QUALITY PROTEIN: probable histone-binding protein Caf1-like
comp8491_c0	0	0	2.94673086	2.94673086	AT3G04400	Ribosomal protein L14p/L23e family protein	large subunit ribosomal protein 23
comp2736_c0	0	0	2.944858446	2.944858446	AT3G62840	Small nuclear ribonucleoprotein family protein	Probable small nuclear ribonucleoprotein Sm D2
comp36374_c0	0	0	2.944858446	2.944858446	AT4G35160	O-methyltransferase family protein	flavonoid o-methyltransferase predicted protein
comp43764_c0	4.857483428	4.469885976	7.413543311	2.943657335	AT5G14880	Potassium transporter family protein	putative high-affinity potassium transporter protein 1
comp40456_c0	3.438292852	2.861955364	5.805550425	2.943595061	AT5G63910	farnesylcysteine lyase	conserved hypothetical protein
comp24723_c2	0	0	2.942983598	2.942983598	-	-	-
comp35354_c1	0	0	2.942983598	2.942983598	-	-	PREDICTED: uncharacterized protein LOC100809921
comp259126_c0	0	0	2.942983598	2.942983598	-	-	mitochondrial ATP synthase F chain
comp33335_c0	0.757023247	0.042644337	2.983677695	2.941033358	-	-	-
comp37543_c0	2.10433666	1.275007047	4.21490191	2.939894863	AT4G26490	Late embryogenesis abundant (LEA) hydroxyproline-rich	predicted protein
comp31877_c0	0.526068812	0	2.939226578	2.939226578	-	-	-
comp22365_c0	0	0	2.939226578	2.939226578	-	-	-
comp3837_c0	0	0	2.939226578	2.939226578	-	-	-
comp6410_c0	0	0	2.939226578	2.939226578	ATMG01360	cytochrome oxidase	cytochrome c oxidase subunit I
comp245598_c0	0	0	2.939226578	2.939226578	-	-	-
comp451995_c0	0	0	2.939226578	2.939226578	-	-	-
comp30153_c1	0	0	2.937344392	2.937344392	-	-	-
comp187265_c0	0	0	2.937344392	2.937344392	-	-	-
comp29679_c0	1.895302621	1.189033824	4.125155131	2.936121307	-	-	-
comp31051_c0	1.257010618	1.40053793	4.336283388	2.935745458	AT1G02030	C2H2-like zinc finger protein	Cys2/His2 zinc-finger transcription factor
comp41133_c1	2.229587923	1.50589093	4.440287821	2.934396891	AT4G27220	NB-ARC domain-containing disease resistance protein	BED finger-nbs-lrr resistance protein
comp40583_c1	6.774128144	6.954777925	9.889123656	2.934345731	AT5G59720	HSP20-like chaperones superfamily protein	chloroplast small heat shock protein class I
comp23968_c1	0	0	2.933572638	2.933572638	-	-	-
comp9663_c0	0	0	2.933572638	2.933572638	-	-	-
comp281278_c0	0	0	2.933572638	2.933572638	AT3G13580	Ribosomal protein L30/L7 family protein	putative synaptic vesicle 2-related protein
comp318_c0	0	0	2.931683057	2.931683057	-	-	-
comp27525_c0	0	0	2.929790998	2.929790998	-	-	-
comp16771_c1	0	0	2.929790998	2.929790998	-	-	-
comp36636_c0	2.9800253	1.176322773	4.105175192	2.928852419	AT5G06560	Protein of unknown function, DUF593	predicted protein
comp26218_c0	0	0	2.927896454	2.927896454	-	-	-
comp4614_c0	0	0	2.927896454	2.927896454	AT4G34670	Ribosomal protein S3Ae	small subunit ribosomal protein 1
comp43246_c1	6.038699551	5.802193217	8.729586757	2.92739354	AT1G62640	3-ketoacyl-acyl carrier protein synthase	beta-ketoacyl-ACP synthase IIIA
comp12092_c0	1.13093087	0.250961574	3.177917792	2.926956218	-	-	-
comp11017_c0	0	0	2.925999419	2.925999419	-	-	-
comp458468_c0	0	0	2.925999419	2.925999419	-	-	PREDICTED: uncharacterized protein LOC100865248
comp26893_c0	0	0	2.924099886	2.924099886	-	-	-
comp26581_c0	0	0	2.924099886	2.924099886	-	-	SR00449
comp15015_c0	0	0.176322773	3.099295204	2.922972431	-	-	-
comp22583_c1	0	0	2.922197848	2.922197848	-	-	cytochrome b (mitochondrion)
comp24807_c1	0.622930351	0.333423734	3.255500733	2.922076999	-	-	-
comp80893_c0	1.906890596	0.014355293	2.935459748	2.921104455	AT1G29670	GDSL-like Lipase/Acylhydrolase superfamily protein	zinc finger protein, putative
comp27121_c1	3.282439805	0	2.9202933	2.9202933	AT3G26210	cytochrome P450, family 71, subfamily B,	cytochrome P450
comp23360_c0	0	0	2.9202933	2.9202933	-	-	-
comp14076_c0	0	0	2.918386234	2.918386234	AT5G60390	GTP binding Elongation factor Tu family protein	elongation factor 1-alpha
comp39378_c2	7.383272283	8.007419784	10.92568053	2.918260746	AT2G47130	Protein kinase superfamily protein	isopiperitenol dehydrogenase
comp27885_c0	5.35614381	2.163498732	5.081510068	2.918011336	AT4G10450	Ribosomal protein L6 family	-
comp14414_c0	6.331812684	4.020591095	6.938521046	2.917929951	-	-	-
comp1865_c0	0	0	2.916476644	2.916476644	-	-	-
comp20272_c1	0	0	2.916476644	2.916476644	-	-	0
comp21842_c0	0	0	2.916476644	2.916476644	-	-	0
comp225459_c0	0	0	2.916476644	2.916476644	-	-	-
comp271179_c0	0	0	2.916476644	2.916476644	-	-	-
comp31089_c0	3.397802962	2.780310099	5.695993813	2.915683714	AT1G12970	plant intracellular ras group-related LRR	leucine-rich repeat-containing protein, putative
comp25579_c0	4.00270252	0.367371066	3.282439805	2.915068739	-	-	-
comp17444_c0	0.40053793	0	2.914564523	2.914564523	-	-	-
comp21546_c0	0	0	2.914564523	2.914564523	AT1G52820	2-oxoglutarate (2OG) and Fe(II)-dependent oxygenase	0
comp282631_c0	0	0	2.914564523	2.914564523	-	-	-
comp372880_c0	0	0	2.914564523	2.914564523	-	-	NADH dehydrogenase subunit 2
comp34691_c0	4.200064862	2.733354341	5.646450706	2.913096365	AT5G63620	GroES-like zinc-binding alcohol dehydrogenase family	PREDICTED: succinate-semialdehyde dehydrogenase (acetylating)-like
comp248278_c0	0.443606651	0	2.912649865	2.912649865	-	-	-
comp27949_c0	5.297191417	0.23878686	3.150559677	2.911772817	AT2G14880	SWIB/MDM2 domain superfamily protein	PREDICTED: upstream activation factor subunit spp27
comp37906_c1	0	0	2.910732662	2.910732662	AT5G60200	TARGET OF MONOPTEROS 6	Dof6 zinc finger protein-like
comp351907_c0	0	0	2.910732662	2.910732662	AT3G52730	ubiquinol-cytochrome C reductase UQCRX/QCR9-like	PREDICTED: cytochrome b-c1 complex subunit 9-like
comp36034_c0	3.333423734	3.209453366	6.119356177	2.909902811	AT1G01650	SIGNAL PEPTIDE PEPTIDASE-LIKE 4	hypothetical protein VITISV_022532
comp30533_c1	0.422233001	0	2.908812908	2.908812908	-	-	-
comp29914_c0	0	0	2.906890596	2.906890596	-	-	-
comp27531_c0	2.521050737	1.803227036	4.709290636	2.9060636	-	-	-
comp36705_c0	1.952333566	0	2.904965719	2.904965719	AT5G24030	SLAC1 homologue 3	Tellurite resistance protein tehA, putative
comp24581_c0	0	0	2.904965719	2.904965719	-	-	-
comp40246_c0	2.021479727	0	2.90303827	2.90303827	AT5G25140	cytochrome P450, family 71, subfamily B,	unknown
comp26318_c2	0	0	2.90303827	2.90303827	-	-	-
comp318694_c0	0	0	2.90303827	2.90303827	-	-	PREDICTED: probable cysteine desulfurase-like
comp38848_c0	5.667608326	4.872336288	7.775182264	2.902845976	AT4G31290	ChaC-like family protein	ChaC-like family protein-like
comp42909_c0	2.339137385	1.3950628	4.296457407	2.901394607	AT1G63440	heavy metal atpase 5	heavy metal ATPase
comp35322_c0	0.35614381	0	2.901108243	2.901108243	-	-	putative homeodomain-like transcription factor superfamily protein
comp20115_c0	0	0	2.901108243	2.901108243	-	-	0
comp25173_c0	0	0	2.901108243	2.901108243	AT3G55280	ribosomal protein L23AB	PREDICTED: ribosomal protein L23a-like
comp15530_c2	5.259272487	7.335122337	10.2348294	2.899707063	-	-	ATP synthase subunit alpha
comp23420_c0	0	0	2.89917563	2.89917563	-	-	-
comp31654_c0	0	0	2.89917563	2.89917563	-	-	-
comp400407_c0	0	0	2.89917563	2.89917563	-	-	-
comp35109_c0	5.48188014	5.939461678	8.835924074	2.896462396	AT5G17165	unknown protein; FUNCTIONS IN: molecular_function	hydrogen peroxide induced protein 1
comp29_c0	0	0	2.895302621	2.895302621	AT4G39230	NmrA-like negative transcriptional regulator family	AChain A, Structure Of Eugenol Synthase From Ocimum Basilicum Complexed With Emdf
comp15788_c1	0	0	2.895302621	2.895302621	-	-	-
comp25277_c0	0	0	2.895302621	2.895302621	-	-	hypothetical protein B186_117
comp37421_c3	3.314696526	3.289834465	6.184677021	2.894842556	-	-	-
comp37603_c0	0.687060688	0.799087306	3.693765712	2.894678406	AT3G03800	syntaxin of plants 131	uncharacterized protein LOC100807404
comp24794_c0	0.464668267	4.40053793	7.29480452	2.89426659	AT1G66100	Plant thionin	thionin precursor
comp24998_c0	1.137503524	0	2.893362211	2.893362211	AT5G46290	3-ketoacyl-acyl carrier protein synthase I	predicted protein
comp17858_c0	0	0	2.893362211	2.893362211	-	-	-
comp208971_c0	0	0	2.893362211	2.893362211	-	-	-
comp421333_c0	0	0	2.893362211	2.893362211	-	-	ATP synthase F0 subunit 6, partial (mitochondrion)
comp33878_c0	1.344828497	2.684818738	5.576522138	2.8917034	-	-	hypothetical protein HMPREF9565_01483
comp27467_c0	5.627315001	5.81275491	8.70438785	2.89163294	-	-	unknown
comp13073_c0	0	0	2.891419187	2.891419187	-	-	-
comp263260_c0	0	0	2.891419187	2.891419187	AT1G29965	Ribosomal protein L18ae/LX family protein	C. briggsae CBR-RPL-20 protein
comp42715_c0	6.6395216	5.463360886	8.354161208	2.890800322	AT5G22640	MORN (Membrane Occupation and Recognition	PREDICTED: uncharacterized protein LOC100261914
comp21858_c0	0	0	2.889473543	2.889473543	-	-	0
comp27906_c0	2.575312331	2.606442228	5.494735605	2.888293377	AT3G60520	unknown protein; BEST Arabidopsis thaliana protein	PREDICTED: uncharacterized protein LOC100244418
comp32784_c0	7.110091752	4.779785005	7.667395439	2.887610434	AT5G51440	HSP20-like chaperones superfamily protein	unknown
comp38743_c0	0	0.632268215	3.519793486	2.887525271	AT2G01850	endoxyloglucan transferase	Xyloglucan endotransglycosylase/hydrolase
comp1514_c0	0	0	2.887525271	2.887525271	-	-	unknown
comp16771_c0	0	0	2.887525271	2.887525271	AT4G31580	serine/arginine-rich	transformer-2 sex-determining protein, putative
comp17002_c0	0	0	2.887525271	2.887525271	-	-	-
comp194196_c0	0	0	2.887525271	2.887525271	AT4G23160	cysteine-rich RLK (RECEPTOR-like protein kinase)	hypothetical protein VITISV_010115
comp31860_c0	4.955591792	3.841973119	6.728464765	2.886491646	AT5G53560	cytochrome B5 isoform	cytochrome b5
comp194974_c0	0.042644337	0	2.883620816	2.883620816	-	-	-
comp18235_c0	0	0	2.883620816	2.883620816	-	-	hypothetical protein
comp41772_c0	4.643278996	3.482848283	6.364922559	2.882074276	AT1G14710	hydroxyproline-rich glycoprotein family protein	PREDICTED: uncharacterized protein LOC100252594
comp6291_c0	0	0	2.881664619	2.881664619	-	-	-
comp349230_c0	0	0	2.881664619	2.881664619	-	-	-
comp29831_c0	6.051807107	5.527633387	8.408159877	2.88052649	-	-	uncharacterized protein LOC100305838
comp23924_c1	2.477677328	0.137503524	3.017921908	2.880418384	-	-	-
comp36462_c1	1.944858446	1.028569152	3.908812908	2.880243756	AT5G20410	monogalactosyldiacylglycerol synthase	1,2-diacylglycerol 3-beta-galactosyltransferase
comp23726_c1	5.425929205	2.384049807	5.264161071	2.880111264	AT2G28950	expansin	AF230277_1alpha-expansin 2
comp35975_c0	4.516645558	3.028569152	5.908572759	2.880003607	AT5G15530	biotin carboxyl carrier protein 2	biotin carboxyl carrier protein
comp31886_c1	0.214124805	0	2.879705766	2.879705766	AT2G29990	alternative NAD(P)H dehydrogenase	Rotenone-insensitive NADH-ubiquinone oxidoreductase, mitochondrial precursor, putative
comp19335_c0	0	0	2.879705766	2.879705766	-	-	-
comp39828_c1	0.782408565	0.485426827	3.363171077	2.87774425	-	-	-
comp22226_c1	0.275007047	0	2.87774425	2.87774425	-	-	-
comp7120_c0	0	0	2.87774425	2.87774425	-	-	hypothetical protein CLOLEP_01448
comp26784_c0	0	0	2.87774425	2.87774425	AT1G23410	Ribosomal protein S27a / Ubiquitin family protein	unknown
comp27672_c0	0	0	2.87774425	2.87774425	-	-	-
comp28188_c1	0.084064265	0	2.875780063	2.875780063	AT1G10370	Glutathione S-transferase	PREDICTED: glutathione S-transferase U17
comp7258_c0	0	0	2.875780063	2.875780063	AT1G43670	Inositol monophosphatase family protein	PREDICTED: fructose-1,6-bisphosphatase 1-like isoform 2
comp23230_c0	0.5360529	0.970853654	3.844988157	2.874134503	AT4G23160	cysteine-rich RLK (RECEPTOR-like protein kinase)	hypothetical protein VITISV_010420
comp17986_c0	0	0	2.873813198	2.873813198	AT3G56340	Ribosomal protein S26e family protein	ribosomal protein S26e
comp32740_c1	2.891419187	0.773996325	3.64731451	2.873318185	-	-	-
comp189750_c0	0	0	2.871843649	2.871843649	-	-	-
comp199224_c0	0	0	2.871843649	2.871843649	-	-	Circadian clock-controlled protein precursor
comp21988_c0	0	0	2.869871406	2.869871406	-	-	-
comp23805_c0	0	0	2.869871406	2.869871406	-	-	-
comp38419_c0	4.303050085	0.604071324	3.473786912	2.869715588	AT1G72040	P-loop containing nucleoside triphosphate hydrolases	unnamed protein product
comp37732_c0	5.440952198	4.512858954	7.382321407	2.869462453	AT5G11520	aspartate aminotransferase 3	AATC_ORYSJRecName: Full=Aspartate aminotransferase, cytoplasmic; AltName: Full=Transaminase A
comp43129_c0	5.586464526	2.780310099	5.649040566	2.868730467	AT5G52920	plastidic pyruvate kinase	pyruvate kinase, putative
comp18575_c0	0	0	2.867896464	2.867896464	-	-	-
comp33451_c0	0	0	2.867896464	2.867896464	AT5G67510	Translation protein SH3-like family protein	ribosomal protein L26
comp38430_c0	2.430285273	1.851998837	4.718635616	2.866636779	AT3G15350	Core-2/I-branching beta-1,6-N-acetylglucosaminyltransferase	acetylglucosaminyltransferase, putative
comp156_c1	0	0	2.861955364	2.861955364	-	-	hypothetical protein VITISV_031843
comp28599_c1	0	0.214124805	3.075532631	2.861407826	-	-	-
comp10848_c0	0	0	2.859969548	2.859969548	-	-	hypothetical protein VITISV_030754
comp22056_c0	0	0	2.859969548	2.859969548	-	-	with no lysine kinase 6
comp247176_c0	0	0	2.859969548	2.859969548	-	-	PREDICTED: cytochrome c oxidase subunit 7C, mitochondrial-like
comp28977_c0	0	0	2.857980995	2.857980995	AT4G30800	Nucleic acid-binding, OB-fold-like protein	PREDICTED: 40S ribosomal protein S11-like
comp30770_c0	7.314696526	6.749400182	9.606072031	2.856671849	AT1G65980	thioredoxin-dependent peroxidase 1	thioredoxin-dependent peroxidase
comp15293_c0	0	1.214124805	4.070389328	2.856264523	-	-	-
comp476890_c0	0	0	2.855989697	2.855989697	-	-	-
comp25763_c0	5.170726276	5.143230135	7.998534018	2.855303883	AT5G38900	Thioredoxin superfamily protein	unknown
comp29590_c0	0.298658316	0.367371066	3.221877081	2.854506015	-	-	-
comp5926_c0	0	0	2.853995647	2.853995647	AT5G41010	DNA directed RNA polymerase,	PREDICTED: DNA-directed RNA polymerases I, II, and III subunit RPABC4-like
comp10445_c0	0	0	2.853995647	2.853995647	-	-	-
comp12241_c0	3.005399988	2.150559677	5.003152449	2.852592772	-	-	-
comp7602_c0	0	0	2.851998837	2.851998837	-	-	hypothetical protein
comp20185_c0	0	0	2.851998837	2.851998837	AT3G53890	Ribosomal protein S21e	0
comp21385_c0	0	0	2.851998837	2.851998837	AT3G51800	metallopeptidase M24 family protein	0
comp32593_c2	0	0	2.851998837	2.851998837	-	-	-
comp99641_c0	0.918386234	0	2.849999259	2.849999259	-	-	-
comp4246_c0	0	0	2.849999259	2.849999259	AT5G09250	ssDNA-binding transcriptional regulator	putative RNA polymerase II transcriptional coactivator
comp17100_c0	0	0	2.849999259	2.849999259	AT2G23080	Protein kinase superfamily protein	casein kinase II alpha subunit
comp26493_c0	0.454175893	0.443606651	3.292781749	2.849175098	-	-	-
comp17641_c0	1.803227036	0	2.847996907	2.847996907	-	-	-
comp22181_c0	0	0	2.847996907	2.847996907	-	-	-
comp25185_c1	3.654206378	0	2.845991771	2.845991771	AT5G03790	homeobox 51	PREDICTED: putative homeobox-leucine zipper protein ATHB-51
comp20879_c0	0	0	2.845991771	2.845991771	-	-	0
comp30572_c0	0	0	2.845991771	2.845991771	-	-	-
comp16333_c0	0	0	2.843983844	2.843983844	-	-	-
comp18571_c0	0	0	2.843983844	2.843983844	AT3G05590	ribosomal protein L18	hypothetical protein DAPPUDRAFT_303528
comp41732_c0	3.850999395	2.464668267	5.308521062	2.843852795	AT1G49870	unknown protein; EXPRESSED IN: 10 plant structures;	predicted protein
comp2592_c0	0	0	2.841973119	2.841973119	-	-	-
comp44410_c1	5.794935663	5.469885976	8.311748315	2.841862339	AT3G48890	membrane-associated	steroid binding protein, putative
comp27737_c0	4.374343989	2.809414444	5.65047737	2.841062926	AT5G08680	ATP synthase alpha/beta family protein	unnamed protein product
comp26741_c0	0.35614381	0.084064265	2.922197848	2.838133583	AT1G26320	Zinc-binding dehydrogenase family protein	PULR_MENPIRecName: Full=(+)-pulegone reductase
comp31728_c0	0	0	2.837943242	2.837943242	-	-	-
comp15546_c2	4.011674533	6.825785627	9.663344619	2.837558992	-	-	Mitochondrial protein, putative
comp24416_c1	2.942983598	2.13093087	4.967629753	2.836698883	AT3G47420	phosphate starvation-induced gene 3	Glycerol-3-phosphate transporter, putative
comp44077_c1	2.927896454	0.963474124	3.800123353	2.836649229	AT1G15520	pleiotropic drug	ATP-binding cassette transporter, putative
comp17782_c1	0	0	2.835924074	2.835924074	-	-	-
comp21895_c0	0	0	2.835924074	2.835924074	-	-	putative ATP synthase-like protein
comp24544_c0	0	0	2.835924074	2.835924074	AT1G77940	Ribosomal protein L7Ae/L30e/S12e/Gadd45 family	ribosomal protein L30
comp23156_c0	0	0	2.833902077	2.833902077	-	-	-
comp28900_c0	4.344828497	1.914564523	4.746312766	2.831748243	-	-	hypothetical protein MTR_117s0029
comp32154_c1	2.462052319	0.367371066	3.195347598	2.827976532	AT1G06010	unknown protein; Has 25 Blast hits to 25 proteins	predicted protein
comp100_c0	0	0	2.827819025	2.827819025	-	-	-
comp31477_c2	0	0	2.825785627	2.825785627	-	-	-
comp19086_c1	0	0	2.825785627	2.825785627	-	-	PREDICTED: hypothetical protein LOC100749171
comp24317_c0	2.22650853	0.963474124	3.787641414	2.82416729	AT3G52990	Pyruvate kinase family protein	PREDICTED: pyruvate kinase, cytosolic isozyme-like
comp22164_c0	0	0	2.82374936	2.82374936	AT1G13420	sulfotransferase 4B	PREDICTED: flavonol sulfotransferase-like
comp935_c0	0	0	2.82374936	2.82374936	-	-	conserved hypothetical protein
comp21445_c1	0	0	2.82374936	2.82374936	-	-	0
comp17754_c0	0	0	2.821710215	2.821710215	-	-	-
comp26793_c0	0	0	2.821710215	2.821710215	-	-	-
comp244524_c0	0	0	2.821710215	2.821710215	-	-	nudix-type motif 5
comp31338_c0	0.378511623	0	2.819668183	2.819668183	-	-	-
comp35988_c0	1.713695815	1.613531653	4.43162296	2.818091307	AT4G18530	Protein of unknown function (DUF707)	PREDICTED: uncharacterized protein LOC100255698
comp22133_c1	0	0	2.817623258	2.817623258	AT5G08335	Isoprenylcysteine carboxyl	protein-s isoprenylcysteine O-methyltransferase, putative
comp30186_c0	0	0	2.817623258	2.817623258	-	-	Grg1 protein
comp252034_c0	0	0	2.817623258	2.817623258	-	-	-
comp279454_c0	0	0	2.817623258	2.817623258	AT1G75600	Histone superfamily protein	histone H3
comp15251_c0	1.316145742	1.604071324	4.421559945	2.817488621	ATCG01280	Chloroplast Ycf2;ATPase, AAA type, core	-
comp33902_c0	3.109360559	0.042644337	2.859969548	2.817325211	AT2G35790	unknown protein; CONTAINS InterPro DOMAIN/s: Protein	conserved hypothetical protein
comp40798_c1	1.752748591	0	2.815575429	2.815575429	-	-	-
comp13475_c0	0	0	2.813524689	2.813524689	AT3G46540	ENTH/VHS family protein	unnamed protein product
comp43035_c0	0	0	2.813524689	2.813524689	-	-	-
comp3857_c0	0	0	2.813524689	2.813524689	-	-	-
comp36882_c0	0.659924558	0.98550043	3.798050515	2.812550085	AT2G20900	diacylglycerol kinase 5	diacylglycerol kinase, alpha, putative
comp37325_c0	5.535430915	4.429615964	7.24164954	2.812033576	AT1G08470	strictosidine synthase-like 3	strictosidine synthase, putative
comp9366_c0	0.887525271	0	2.811471031	2.811471031	-	-	PREDICTED: uncharacterized protein LOC100813948
comp32010_c0	0.464668267	0	2.811471031	2.811471031	AT5G66580	unknown protein; FUNCTIONS IN: molecular_function	predicted protein
comp29914_c1	0	0	2.811471031	2.811471031	-	-	-
comp33492_c0	0	0	2.811471031	2.811471031	-	-	-
comp23475_c2	1.704871964	1.769771739	4.580145484	2.810373745	-	-	-
comp17140_c0	0	0	2.809414444	2.809414444	-	-	-
comp20920_c0	0	0	2.809414444	2.809414444	-	-	0
comp21352_c1	0	0	2.809414444	2.809414444	-	-	0
comp36029_c2	4.465974465	4.056583528	6.865176497	2.808592969	-	-	phenylalanyl-tRNA synthetase beta chain
comp24785_c0	0	0	2.807354922	2.807354922	AT1G22450	cytochrome C oxidase 6B	cytochrome c oxidase subunit VIb COX12
comp24744_c2	0.214124805	0.097610797	2.90303827	2.805427473	AT3G56190	alpha-soluble NSF attachment	-
comp19020_c1	0.111031312	0	2.805292456	2.805292456	-	-	-
comp21491_c0	0	0	2.805292456	2.805292456	AT2G33040	gamma subunit of Mt ATP synthase	0
comp26539_c0	4.290571851	3.500802053	6.305970521	2.805168468	-	-	-
comp20213_c0	0	0	2.803227036	2.803227036	-	-	0
comp26173_c0	0	0	2.803227036	2.803227036	AT5G06360	Ribosomal protein S8e family protein	hypothetical protein AaeL_AAEL013533
comp591889_c0	0	0	2.803227036	2.803227036	-	-	-
comp36768_c0	2	4.181897643	6.984475425	2.802577782	AT4G13830	DNAJ-like 20	chaperone protein DNAj, putative
comp32153_c0	4.710944155	1.416839742	4.21800615	2.801166408	AT3G04950	CONTAINS InterPro DOMAIN/s: SEC-C motif (InterPro:IPR004027);	predicted protein
comp2749_c0	0	0	2.801158656	2.801158656	-	-	-
comp11273_c0	0	0	2.801158656	2.801158656	-	-	-
comp25578_c0	0	0	2.801158656	2.801158656	-	-	-
comp31935_c1	0	0	2.801158656	2.801158656	AT5G59870	histone H2A 6	Unknown protein
comp27755_c0	6.067165427	1.713695815	4.512858954	2.799163139	-	-	-
comp27634_c0	0	0	2.799087306	2.799087306	AT5G62300	Ribosomal protein S10p/S20e family protein	unknown
comp27789_c0	0	0	2.799087306	2.799087306	AT3G56090	ferritin 3	ferritin
comp457076_c0	0	0	2.799087306	2.799087306	-	-	-
comp20061_c0	0.799087306	0.310340121	3.109360559	2.799020438	AT2G46750	D-arabinono-1,4-lactone oxidase family protein	0
comp29327_c1	3.508428653	0	2.797012978	2.797012978	AT2G18330	AAA-type ATPase family protein	Protein MSP1, putative
comp25561_c0	0.713695815	0	2.797012978	2.797012978	AT1G77440	20S proteasome beta subunit C2	hypothetical protein ZEAMMB73_756098
comp18960_c1	0	0	2.797012978	2.797012978	ATMG00580	NADH dehydrogenase subunit 4	NADH dehydrogenase subunit 4
comp274673_c0	1.981852653	0.097610797	2.893362211	2.795751414	-	-	-
comp40425_c3	0.50589093	0.084064265	2.879705766	2.795641501	-	-	-
comp41893_c0	0.641546029	0	2.794935663	2.794935663	-	-	-
comp33633_c0	0	0	2.794935663	2.794935663	-	-	-
comp26352_c2	0	0	2.794935663	2.794935663	-	-	-
comp36919_c2	4.381975479	3.94673086	6.74092756	2.7941967	AT2G21560	unknown protein; BEST Arabidopsis thaliana protein	hypothetical protein VITISV_040161
comp43557_c1	2.192194165	2.286881148	5.080657663	2.793776515	-	-	-
comp30143_c1	2.739848103	1.367371066	4.160274831	2.792903765	-	-	-
comp40213_c0	6.444103818	3.555816155	6.348551126	2.792734971	AT5G40770	prohibitin 3	mitochondrial prohibitin 1
comp27890_c0	3.524815928	1.944858446	4.73714592	2.792287474	AT1G44414	unknown protein; Has 29 Blast hits to 29 proteins	predicted protein
comp30136_c0	2.939226578	1.752748591	4.54225805	2.789509459	-	-	-
comp24903_c0	2.084064265	0.948600847	3.737686761	2.789085914	-	-	-
comp28105_c2	0.22650853	0	2.788685711	2.788685711	-	-	-
comp19285_c0	0	0	2.788685711	2.788685711	AT3G57290	eukaryotic	PREDICTED: eukaryotic translation initiation factor 3 subunit E-like
comp26104_c0	0	0	2.788685711	2.788685711	AT2G29570	proliferating cell nuclear antigen	proliferating cell nuclear antigen
comp44316_c2	0	0	2.788685711	2.788685711	-	-	-
comp38517_c2	0	0	2.786596362	2.786596362	-	-	-
comp31764_c0	0.411426246	0	2.784503983	2.784503983	AT4G38390	root hair specific 17	axi 1
comp293385_c0	0	0	2.784503983	2.784503983	AT1G80230	Rubredoxin-like superfamily protein	cytochrome c oxidase subunit 5B, mitochondrial
comp34733_c2	4.777156666	4.203984166	6.987207156	2.78322299	AT4G09510	cytosolic invertase 2	neutral invertase 5
comp28753_c0	0	0	2.782408565	2.782408565	AT3G26300	cytochrome P450, family 71, subfamily B,	CYP71D48v1
comp7827_c0	0	0	2.782408565	2.782408565	-	-	hypothetical protein DICSQDRAFT_73579, partial
comp7985_c0	0	0	2.782408565	2.782408565	AT5G20500	Glutaredoxin family protein	AGAP011107-PA
comp9455_c0	0	0	2.782408565	2.782408565	-	-	-
comp18777_c0	0	0	2.780310099	2.780310099	-	-	-
comp18938_c0	0	0	2.780310099	2.780310099	-	-	reistance protein F variant 1.2
comp25132_c2	0	0	2.780310099	2.780310099	-	-	-
comp25344_c3	0	0	2.780310099	2.780310099	AT3G28730	high mobility group	hypothetical protein DAPPUDRAFT_201206
comp18760_c1	1.03562391	0	2.778208576	2.778208576	AT1G60730	NAD(P)-linked oxidoreductase superfamily protein	PREDICTED: auxin-induced protein PCNT115-like
comp17057_c0	0	0	2.778208576	2.778208576	-	-	-
comp8910_c0	0	0	2.778208576	2.778208576	AT5G60600	4-hydroxy-3-methylbut-2-enyl	-
comp356448_c0	0	0	2.778208576	2.778208576	AT4G00810	60S acidic ribosomal protein family	Protein RLA-1
comp32101_c0	9.126575425	4.411426246	7.18814373	2.776717484	AT5G59870	histone H2A 6	H2A histone
comp29758_c4	1.384049807	0	2.776103988	2.776103988	-	-	-
comp23313_c1	0	0	2.776103988	2.776103988	-	-	-
comp31039_c0	8.443026407	4.327687364	7.103392728	2.775705364	AT2G42840	protodermal factor 1	unknown
comp18807_c0	0	0	2.773996325	2.773996325	-	-	PREDICTED: cytochrome c oxidase subunit 7A2, mitochondrial-like
comp28930_c0	0	0	2.773996325	2.773996325	AT5G59240	Ribosomal protein S8e family protein	PREDICTED: similar to 40S ribosomal protein S8
comp8375_c1	0	0	2.771885579	2.771885579	-	-	-
comp35626_c1	2.650764559	1.974529312	4.746312766	2.771783454	AT5G32470	Haem oxygenase-like, multi-helical	predicted protein
comp33168_c0	4.050501697	1.811471031	4.582556003	2.771084972	AT5G35320	unknown protein; Has 1807 Blast hits to 1807 proteins	hypothetical protein VITISV_023571
comp10222_c0	0.5360529	0	2.769771739	2.769771739	-	-	-
comp9318_c0	0	0	2.769771739	2.769771739	-	-	CRE-CPG-3 protein
comp21305_c0	0	0	2.769771739	2.769771739	AT1G50650	Stigma-specific Stig1 family protein	0
comp35528_c0	0	0.367371066	3.135863165	2.768492099	AT3G20060	ubiquitin-conjugating enzyme19	PREDICTED: ubiquitin-conjugating enzyme E2 19
comp11351_c0	0	0	2.767654798	2.767654798	AT3G04920	Ribosomal protein S24e family protein	40S ribosomal protein S24e
comp19530_c2	0	0	2.767654798	2.767654798	-	-	-
comp22651_c1	0	0	2.767654798	2.767654798	-	-	PREDICTED: similar to lethal 35Di
comp41253_c0	1.464668267	0.948600847	3.715893371	2.767292524	AT2G26310	Chalcone-flavanone isomerase family protein	PREDICTED: uncharacterized protein LOC100266232
comp7983_c0	0	0	2.765534746	2.765534746	-	-	-
comp224098_c0	0	0	2.765534746	2.765534746	AT3G56800	calmodulin 3	C. briggsae CBR-MLC-3 protein
comp24111_c0	0	0	2.765534746	2.765534746	-	-	-
comp18774_c0	0	0	2.765534746	2.765534746	-	-	nucleolar GTP-binding protein, partial
comp23264_c0	0	0	2.765534746	2.765534746	AT1G09690	Translation protein SH3-like family protein	PREDICTED: 60S ribosomal protein L21
comp28831_c3	0	0	2.765534746	2.765534746	-	-	La protein-like protein
comp25399_c0	3.231125158	0.622930351	3.388189537	2.765259186	-	-	-
comp33419_c0	5.530133184	4.894817763	7.65978188	2.764964117	AT5G42890	sterol carrier protein 2	PREDICTED: peroxisomal multifunctional enzyme type 2 isoform 1
comp29409_c0	4.326968712	3.689299161	6.453352954	2.764053793	-	-	PREDICTED: uncharacterized transporter AF_0788
comp10524_c0	0	0	2.763411574	2.763411574	-	-	-
comp43210_c0	6.17951105	5.648753033	8.411680458	2.762927425	AT1G34320	Protein of unknown function (DUF668)	PREDICTED: uncharacterized protein LOC100812676
comp25878_c0	7.031880366	4.227278994	6.989593185	2.762314191	AT3G46030	Histone superfamily protein	hypothetical protein ARALYDRAFT_912258
comp27079_c0	0.422233001	0.310340121	3.0721058	2.761765679	-	-	-
comp33412_c0	4.260025656	3.385431037	6.147103144	2.761672107	AT4G02080	secretion-associated	Os01g0254000
comp26609_c0	2.531069493	0	2.761285273	2.761285273	AT4G20360	RAB GTPase homolog E1B	AF234537_1chloroplast translational elongation factor Tu
comp24647_c0	0	0	2.761285273	2.761285273	AT3G07110	Ribosomal protein L13 family protein	hypothetical protein CAPTEDRAFT_220822
comp210673_c0	0	0	2.761285273	2.761285273	AT2G19770	profilin 5	chickadee
comp29008_c0	1.137503524	0.443606651	3.204766751	2.7611601	-	-	-
comp27551_c1	0	0.565597176	3.324810603	2.759213427	-	-	chalcone synthase
comp17874_c1	0	0	2.759155834	2.759155834	-	-	ATP synthase subunit O, mitochondrial
comp27213_c0	7.926355303	5.853496704	8.612315635	2.758818931	AT1G54580	acyl carrier protein 2	AF428256_1acyl carrier protein
comp27989_c0	7.743016714	2.925999419	5.684257705	2.758258286	AT5G65360	Histone superfamily protein	PREDICTED: uncharacterized protein LOC100902368
comp1277_c0	0	0	2.757023247	2.757023247	AT5G55190	RAN GTPase 3	hypothetical protein SINV_05802
comp17480_c1	0	0	2.757023247	2.757023247	-	-	-
comp20573_c1	0	0	2.757023247	2.757023247	-	-	0
comp30671_c0	0.839959587	0.214124805	2.970853654	2.756728849	AT1G67810	sulfur E2	PREDICTED: uncharacterized protein LOC100243361
comp42255_c0	4.677508242	4.142413438	6.899054756	2.756641318	AT2G06050	oxophytodienoate-reductase 3	12-oxophytodienoate reductase
comp39472_c0	0	0.389566812	3.145677455	2.756110643	-	-	-
comp14665_c1	1.5360529	0	2.754887502	2.754887502	-	-	-
comp30287_c1	0.443606651	0.150559677	2.904965719	2.754406042	-	-	hypothetical protein VITISV_002919
comp240471_c0	1.298658316	0.23878686	2.992768431	2.753981571	AT2G34190	Xanthine/uracil permease family protein	PREDICTED: nucleobase-ascorbate transporter 2-like
comp140032_c0	1.565597176	0.695993813	3.448900951	2.752907138	-	-	gag-pol polyprotein
comp29876_c0	2.060047384	1.967168608	4.71918344	2.752014832	-	-	-
comp32163_c2	2.124328135	0.97819563	3.730096466	2.751900836	AT5G56030	heat shock protein	AF221856_1heat-shock protein 80
comp31989_c1	1.803227036	1.443606651	4.195347598	2.751740947	AT1G02130	RAS	protein with unknown function
comp9488_c0	0.650764559	0	2.750606505	2.750606505	-	-	-
comp18587_c2	0	0	2.750606505	2.750606505	-	-	-
comp25344_c1	0	0	2.750606505	2.750606505	-	-	-
comp22387_c0	0	0	2.748461233	2.748461233	AT5G37780	calmodulin 1	hypothetical protein CAEBREN_15205
comp9144_c0	0	0	2.748461233	2.748461233	AT4G29090	Ribonuclease H-like superfamily protein	hypothetical protein OsJ_05582
comp30052_c0	3.773996325	3.077242999	5.825531251	2.748288252	AT2G33585	unknown protein; Has 31 Blast hits to 31 proteins	PREDICTED: uncharacterized protein LOC100259899 isoform 1
comp32017_c0	6.267535798	5.080231272	7.827501495	2.747270223	AT3G02780	isopentenyl pyrophosphate:dimethylallyl	-
comp17874_c0	0	0	2.746312766	2.746312766	AT5G13450	delta subunit of Mt ATP synthase	putative ATP synthase oligomycin sensitivity conferral protein
comp22929_c1	0	0	2.746312766	2.746312766	AT2G21170	triosephosphate isomerase	triosephosphate isomerase
comp25576_c0	0	0	2.746312766	2.746312766	AT3G18190	TCP-1/cpn60 chaperonin family protein	hypothetical protein AND_01236
comp294951_c0	0	0	2.746312766	2.746312766	-	-	hypothetical protein MTR_3g035650
comp33416_c0	7.554819051	3.365972428	6.112074551	2.746102123	AT2G25060	early nodulin-like protein 14	predicted protein
comp37176_c0	4.008092421	1.10433666	3.849999259	2.745662599	AT3G10530	Transducin/WD40 repeat-like superfamily protein	unnamed protein product
comp35651_c1	3.963474124	3.353323291	6.098032083	2.744708792	AT4G10430	TMPIT-like protein	Transmembrane protein 120
comp25368_c0	3.791814071	2.166715445	4.911212202	2.744496757	AT2G35736	unknown protein; FUNCTIONS IN: molecular_function	conserved hypothetical protein
comp11237_c0	0	0	2.744161096	2.744161096	AT1G55150	DEA(D/H)-box RNA helicase family protein	PREDICTED: ATP-dependent RNA helicase p62-like isoform 2
comp18962_c0	0	0	2.744161096	2.744161096	-	-	Bm-DAP-1 protein, identical
comp24168_c0	0	0	2.744161096	2.744161096	-	-	-
comp30283_c1	1.541019153	1.163498732	3.906890596	2.743391864	AT3G59320	Eukaryotic protein of unknown function (DUF914)	hypothetical protein VITISV_014866
comp36611_c0	8.805518182	7.793115555	10.53553784	2.742422285	AT5G03300	adenosine kinase 2	PREDICTED: adenosine kinase 2
comp10264_c0	0	0	2.742006211	2.742006211	-	-	-
comp26096_c0	0	0	2.742006211	2.742006211	-	-	GJ20513
comp314749_c0	0	0	2.739848103	2.739848103	AT3G52590	ubiquitin extension protein	GE20668
comp253679_c0	0	0	2.739848103	2.739848103	AT3G49010	breast basic conserved 1	putative Ribosomal Protein
comp15585_c0	0	0.739848103	3.478971805	2.739123702	ATMG00090	structural constituent of ribosome;protein binding	ribosomal protein S3
comp1445_c0	0	0	2.737686761	2.737686761	-	-	-
comp27962_c0	4.078097423	0.659924558	3.396433531	2.736508973	AT2G35790	unknown protein; CONTAINS InterPro DOMAIN/s: Protein	unknown
comp22583_c0	0	0	2.735522177	2.735522177	ATMG00220	apocytochrome b	cytochrome b (mitochondrion)
comp38569_c0	9.056935706	7.901108243	10.63450252	2.733394277	AT3G04120	glyceraldehyde-3-phosphate dehydrogenase	glyceraldehyde 3-phosphate dehydrogenase
comp1603_c0	0	0	2.733354341	2.733354341	-	-	-
comp2556_c0	0	0	2.733354341	2.733354341	AT3G56800	calmodulin 3	putative myosin II essential light chain
comp6142_c0	0	0	2.733354341	2.733354341	AT5G17220	glutathione S-transferase	hypothetical protein CAEBREN_32554
comp25682_c0	0	0	2.733354341	2.733354341	AT4G29410	Ribosomal L28e protein family	PREDICTED: 60S ribosomal protein L28-like
comp27918_c0	0	0	2.733354341	2.733354341	AT5G66010	RNA-binding (RRM/RBD/RNP motifs) family protein	PREDICTED: LOW QUALITY PROTEIN: heterogeneous nuclear ribonucleoprotein H-like
comp468806_c0	0	0	2.733354341	2.733354341	-	-	-
comp628409_c0	0	0	2.733354341	2.733354341	-	-	-
comp33787_c2	6.409900033	3.951401292	6.683696454	2.732295162	AT1G16300	glyceraldehyde-3-phosphate dehydrogenase	-
comp9802_c0	0	0	2.731183242	2.731183242	-	-	-
comp26274_c0	0	0	2.731183242	2.731183242	AT4G09740	glycosyl hydrolase 9B14	cellulase
comp30289_c0	0	0	2.731183242	2.731183242	AT1G02690	importin alpha isoform 6	PREDICTED: importin subunit alpha-2-like
comp528313_c0	0	0	2.731183242	2.731183242	AT2G44860	Ribosomal protein L24e family protein	60S ribosomal protein L24
comp31753_c1	0	0	2.731183242	2.731183242	-	-	-
comp490863_c0	0	0	2.731183242	2.731183242	-	-	-
comp6607_c0	0.443606651	0.163498732	2.893362211	2.729863479	-	-	-
comp24529_c1	0.910732662	0.378511623	3.107687869	2.729176246	AT5G03970	F-box associated ubiquitination effector family	PREDICTED: F-box protein At5g03970-like
comp523624_c0	0	0	2.72900887	2.72900887	AT1G48130	1-cysteine peroxiredoxin 1	1cys-peroxiredoxin
comp433122_c0	0	0	2.72900887	2.72900887	-	-	-
comp19575_c0	0	0	2.72900887	2.72900887	AT3G25520	ribosomal protein L5	60S ribosomal protein L5
comp40959_c0	1.627606838	0.695993813	3.424922088	2.728928275	AT1G25500	Plasma-membrane choline transporter family protein	PREDICTED: CTL-like protein DDB_G0274487
comp28289_c0	3.979110755	0.687060688	3.415488271	2.728427583	AT1G55205	unknown protein; FUNCTIONS IN: molecular_function	PREDICTED: uncharacterized protein LOC100250866
comp31594_c0	0.516015147	3.326249701	6.054631449	2.728381748	AT5G39670	Calcium-binding EF-hand family protein	calcium-binding EF hand family protein
comp15199_c0	0.333423734	0.632268215	3.360364277	2.728096062	-	-	-
comp40023_c0	0.879705766	0.722466024	3.450221496	2.727755472	AT1G47670	Transmembrane amino acid transporter family protein	PREDICTED: lysine histidine transporter-like 8-like
comp28477_c0	7.819668183	3.19061486	5.917909074	2.727294214	AT1G07660	Histone superfamily protein	hypothetical protein
comp9388_c0	1.819668183	0	2.726831217	2.726831217	AT5G61850	floral meristem identity control protein	Floricaula protein, putative
comp19434_c1	0	0	2.726831217	2.726831217	-	-	-
comp21340_c0	0	0	2.724650272	2.724650272	AT3G03480	acetyl CoA:(Z)-3-hexen-1-ol acetyltransferase	0
comp3927_c0	0	0	2.722466024	2.722466024	AT1G64520	regulatory particle non-ATPase 12A	PREDICTED: similar to 26S proteasome non-ATPase regulatory subunit 8
comp23179_c0	0	0	2.722466024	2.722466024	AT1G11910	aspartic proteinase A1	Protein ASP-6
comp25528_c0	0	0.070389328	2.792855352	2.722466024	-	-	-
comp37710_c0	2.432959407	1.827819025	4.549669171	2.721850146	AT3G46180	UDP-N-acetylglucosamine (UAA) transporter family	PREDICTED: adenosine 3'-phospho 5'-phosphosulfate transporter 1
comp23170_c2	0.731183242	0	2.720278465	2.720278465	-	-	-
comp16937_c0	0	0	2.720278465	2.720278465	-	-	-
comp21099_c1	0	0	2.720278465	2.720278465	-	-	0
comp22051_c0	0	0	2.720278465	2.720278465	-	-	-
comp27617_c2	0	0	2.720278465	2.720278465	-	-	-
comp46329_c0	0	0	2.720278465	2.720278465	-	-	-
comp283479_c0	0	0	2.720278465	2.720278465	-	-	serine protease 13
comp29455_c0	1.799087306	1.748461233	4.46662712	2.718165887	-	-	-
comp31165_c0	6.489928219	2.778208576	5.496334513	2.718125937	AT1G14980	chaperonin 10	predicted protein
comp37014_c0	1.82374936	1.049630768	3.766595162	2.716964394	-	-	-
comp4825_c0	1.464668267	0	2.715893371	2.715893371	AT5G51950	Glucose-methanol-choline (GMC) oxidoreductase family	Choline dehydrogenase
comp21894_c0	0	0	2.715893371	2.715893371	-	-	-
comp40387_c0	4.034743949	2.950468414	5.665051614	2.7145832	AT5G42650	allene oxide synthase	allene oxide synthase
comp9391_c0	0	0	2.713695815	2.713695815	-	-	-
comp20254_c1	0	0	2.713695815	2.713695815	-	-	0
comp24922_c0	0	0	2.713695815	2.713695815	-	-	-
comp33165_c1	0	0	2.713695815	2.713695815	AT3G10450	serine carboxypeptidase-like 7	serine carboxypeptidase, putative
comp38381_c0	3.253989266	2.746312766	5.459103696	2.71279093	AT5G04070	NAD(P)-binding Rossmann-fold superfamily protein	PREDICTED: dehydrogenase/reductase SDR family member on chromosome X-like
comp35636_c0	1.454175893	0.584962501	3.297191417	2.712228916	AT1G09960	sucrose transporter 4	sucrose transporter
comp41859_c0	3.49057013	2.084064265	4.795974694	2.711910429	AT1G79750	NADP-malic enzyme 4	chloroplast NADP-malic enzyme precursor
comp547640_c0	0	0.214124805	2.925999419	2.711874614	-	-	-
comp5676_c0	0	0	2.711494907	2.711494907	-	-	-
comp36697_c1	0	0	2.711494907	2.711494907	AT2G29380	highly ABA-induced PP2C gene 3	protein phosphatase 2C
comp32667_c0	0.90303827	0.35614381	3.066950244	2.710806434	AT3G45210	Protein of unknown function, DUF584	PREDICTED: uncharacterized protein LOC100814909
comp19454_c0	2.513490746	0.097610797	2.807354922	2.709744125	AT1G74580	Pentatricopeptide repeat (PPR) superfamily protein	PREDICTED: putative pentatricopeptide repeat-containing protein At5g08310, mitochondrial-like
comp26725_c1	0	0	2.709290636	2.709290636	-	-	hypothetical protein OXYTRI_13058
comp235789_c0	0	0	2.709290636	2.709290636	-	-	-
comp386450_c0	0	0	2.709290636	2.709290636	-	-	PREDICTED: clathrin light chain-like
comp21730_c0	0	0	2.707082992	2.707082992	-	-	0
comp20764_c0	0	0	2.707082992	2.707082992	AT1G79530	glyceraldehyde-3-phosphate dehydrogenase	0
comp633916_c0	0	0	2.707082992	2.707082992	-	-	hypothetical protein CAEBREN_10840
comp32181_c0	2.606442228	3.346247774	6.052241981	2.705994207	AT3G07565	Protein of unknown function (DUF3755)	PREDICTED: uncharacterized protein LOC100257710
comp29487_c0	2.553360503	1.09085343	3.795974694	2.705121264	AT2G29590	Thioesterase superfamily protein	PREDICTED: acyl-coenzyme A thioesterase 13
comp26393_c0	0.028569152	0	2.704871964	2.704871964	AT3G51700	PIF1 helicase	ATP-dependent DNA helicase PIF1
comp18400_c0	0	0	2.704871964	2.704871964	AT2G24210	terpene synthase 10	terpene synthase 2
comp20353_c0	0	0	2.704871964	2.704871964	-	-	0
comp35343_c0	0	0	2.704871964	2.704871964	-	-	-
comp309176_c0	0	0	2.704871964	2.704871964	-	-	-
comp7207_c0	0	0	2.704871964	2.704871964	AT1G30230	Glutathione S-transferase, C-terminal-like;Translation	CBN-EEF-1B.1 protein
comp20168_c1	0	0	2.702657543	2.702657543	AT4G00100	ribosomal protein	0
comp30908_c0	0	2.560714954	5.262282806	2.701567852	AT5G54490	pinoid-binding protein 1	PREDICTED: calcium-binding protein PBP1
comp31894_c1	0	0	2.700439718	2.700439718	-	-	RNA-directed DNA polymerase (Reverse transcriptase); Chromo; Zinc finger, CCHC-type; Peptidase aspartic, active site; Polynucleotidyl transferase, Ribonuclease H fold
comp18785_c0	0	0	2.700439718	2.700439718	-	-	PREDICTED: 39S ribosomal protein L35, mitochondrial-like
comp39749_c0	3.844988157	0.028569152	2.72900887	2.700439718	AT3G23990	heat shock protein 60	chaperonin-60kD, ch60, putative
comp29936_c0	4.078951341	2.548436625	5.24830712	2.699870495	AT5G42850	Thioredoxin superfamily protein	uncharacterized protein LOC100785157
comp31600_c0	4.135863165	0.956056652	3.655351829	2.699295177	AT3G01800	Ribosome recycling factor	hypothetical protein VITISV_018268
comp29523_c0	3.106013238	0	2.698218478	2.698218478	AT2G34770	fatty acid hydroxylase 1	PREDICTED: fatty acid 2-hydroxylase-like
comp41954_c0	1.438292852	2.15704371	4.854494418	2.697450708	AT5G38210	Protein kinase family protein	Ser/Thr protein kinase
comp25674_c0	6.284292026	2.666756592	5.363871925	2.697115333	-	-	-
comp28220_c2	1.15704371	0	2.695993813	2.695993813	AT3G63520	carotenoid cleavage	carotene cleavage dioxygenase, partial
comp17467_c0	0.378511623	0	2.695993813	2.695993813	AT3G13750	beta galactosidase 1	galactosidase
comp472982_c0	0.344828497	0	2.695993813	2.695993813	-	-	-
comp31534_c0	5.531693361	2.771885579	5.46760555	2.695719971	AT5G11630	unknown protein; FUNCTIONS IN: molecular_function	uncharacterized protein
comp28411_c0	4.743084056	4.616475329	7.311702911	2.695227582	AT3G27890	NADPH:quinone oxidoreductase	hypothetical protein ARALYDRAFT_484579
[truncated: 1,922 more rows]
