# Supplementary material for: Next generation sequencing unravels the biosynthetic ability of Spearmint (Mentha spicata) peltate glandular trichomes through comparative transcriptomics
Source: BMC Plant Biol. 2014 Nov 1;14:292. doi: 10.1186/s12870-014-0292-5 (PMC4232691; doi:10.1186/s12870-014-0292-5)
Supplement: Additional file 5: — Subset of cell wall related unigenes more abundant in PGT. [file 12870_2014_292_MOESM5_ESM.csv]

Expression level in leaf, leaf-PGT and PGT.
Expression level: RSEM (normalized reads counts by RSEM algorithm) (log2)
Name	leaf	leaf-PGT	PGT	FC(PGT-Leaf_PGT)	arabidopsis annotation	description
comp40313_c0	3.333423734	2.087462841	8.794513342	6.707050501	AT5G04500	glycosyltransferase family
comp35274_c0	0	0	5.362119167	5.362119167	AT5G01100	O-fucosyltransferase family
comp32912_c0	1.867896464	0.378511623	5.009436756	4.630925133	AT5G03760	mannan synthase
comp38142_c0	3.294253136	3.189033824	7.746312766	4.557278942	AT1G32170	xyloglucan endotransglucosylase/hydrolase
comp37352_c0	0	0	4.548436625	4.548436625	AT5G04500	glycosyltransferase family protein 47
comp34198_c0	5.035183997	3.077242999	7.397289578	4.320046579	AT4G20460	PREDICTED: UDP-arabinose 4-epimerase 1
comp41520_c0	6.364397337	4.911691582	9.047205726	4.135514144	AT1G55850	cellulose synthase
