# Supplementary material for: Next generation sequencing unravels the biosynthetic ability of Spearmint (Mentha spicata) peltate glandular trichomes through comparative transcriptomics
Source: BMC Plant Biol. 2014 Nov 1;14:292. doi: 10.1186/s12870-014-0292-5 (PMC4232691; doi:10.1186/s12870-014-0292-5)
Supplement: Additional file 10: — Primer sequences used for qRT-PCR analysis. [file 12870_2014_292_MOESM10_ESM.csv]

Additional file 6: Unigene names and their primer sequences used in qRT-PCR
Unigenes	Sequences
DXS-F	GCCCTTTGCAGATTCATTCTT
DXS-R	GAATTCCAGCTTCGGGGACA
DXR-F	TGGACGAGGAGGCATACTGA
DXR-R	ACGGTATTGGTACGGCGAAA
MCT-F	ACGTTGGCCAAGAAGTGGAA
MCT-R	GAATTCCGCCCCTCATTTGC
CMK-F	ATTAGCAGAGCGCGTGATGA
CMK-R	CATAGCCGCAGCAGGTAGAG
MCS-F	CATGCATAAGCCGAACAGCC
MCS-R	TCACTCCGACGGGGATGTAT
HDR-F	TACCAGAGGGTCCCATCACC
HDR-R	CGAGATACGCTACCCTTGCTT
HDS-F	GCTACCTGCTCAACAATTCCA
HDS-R	GGCCGGAGAAAAACCCACAT
thiolase-F	TGTTGGTTGCATAGTGGCCG
thiolase-R	AGCTGAGATTGTGGGGGAAGT
HMG-CoA synthase-F	TCTGCCCAAACCAAACTCAGA
HMG-CoA synthase-R	GGCTTCGATCGCAAATGGCA
HMG-CoA reductase-F	CACAACTCCATTAGGCCACAAC
HMG-CoA reductase-R	TGTAATGGAGGCTGGTTTGC
mevalonate kinase-F	CAGAGCGCCTGGAAAAATCA
mevalonate kinase-R	AGAACCCTTGCCCAGTTCAG
phosphomevalonate kinase-F	GGCCTTTTAGAGCCCTTGCT
phosphomevalonate kinase-R	ATGTGAGCAGGCCAGTTGAA
mevalonate diphosphate decarboxylase-F	TCACACACTCTGCGCATCAA
mevalonate diphosphate decarboxylase-R	CGTCACACTCAGAACCCAGT
IPPI-F	CAAAAGATGTCGTCGTCCTCG
IPPI-R	ATGGCAGAATCAGGATGGGC
GPSs-F	TTCACGAGCACCTCCCTCTA
GPSs-R	TCCTATCCGGGTCGTCTGTT
GPSb-F	TGAGACTTGTGCCATTCAACA
GPSb-R	TAGGGCAGCTCCATTGGTTG
L6OH-F	CCAGGGAAGAATGCGAGGTT
L6OH-R	CAACATTTGCCAGCCCGAAA
LS-F	TAGGAAGGATGGCGCAGTTG
LS-R	GTGCTCACGTGTTGGCAAAT
iPD-F	AAATGGCAAACAAGCTCGCAG
iPD-R	GACGGAGCTCCCCATTTCC
acyl-CoA oxidase-F	TCACACTAATTTCCAAACTACCCA
acyl-CoA oxidase-R	AGCCCCATTGCTTTCGACTG
peroxisomal 3-ketoacyl-CoA thiolase-F	GCCTCGCCAGTTTTCGGGTC
peroxisomal 3-ketoacyl-CoA thiolase-R	ACGCTTTGGAGTGACGAGGG
glyoxysomal fatty acid beta-oxidation multifunctional protein-F	TGCTGCCTGCATGAAAGTTGAG
glyoxysomal fatty acid beta-oxidation multifunctional protein-R	GTTCGCGAGCTACTGCACATC
lipoxygenase-F	CCGCCCTCCCACTAAGACAG
lipoxygenase-R	AGCCGAGGAAATCGGAGAGC
JA carboxyl methyltransferase-F	CGACCTTCCGGCTAACGACT
JA carboxyl methyltransferase-R	CCACGCAGGATGGTGACTGA
allene oxide cyclase-F	TCGCCTCTCGCCACTAAACT
allene oxide cyclase-R	TCGTCTGCACTTGACCGGTAG
allene oxide synthase-F	CGCAAAAGGGAACTCATTAGAGC
allene oxide synthase-R	CGTCACGGTAACGTCGCTCA
glycosyltransferase 1-F	TCGACAGTGGGACGGCATTC
glycosyltransferase 1-R	CTAATCGCCACCCCCGAGAA
glycosyltransferase 2-F	ACATCCCACCCATCCTTTCTCC
glycosyltransferase 2-R	CGTCGAAATTCTCGGGAGTCG
O-fucosyltransferase-F	GGTTCGAGGGGTTTAAGCGG
O-fucosyltransferase-R	AAGGCGCTCCGACTCTGTTC
cellulose synthase-F	GTTTGCCGCCCAAAGGTTGA
cellulose synthase-R	GGGCAATGAGATGGGGCTCA
mannan synthase-F	AGGCCAGAATTGCTGCTCAT
mannan synthase-R	CCGATATGGTGCCTAGGTGG
arabinose epimerase-F	TCCAAAATCTGAAGCCAGAAAGGC
arabinose epimerase-R	TGACTTGAGAATACAAAGGCCAAC
xyloglucan endotransglucosylase-F	TGCCTCATCACCGGATCCAC
xyloglucan endotransglucosylase-R	GCGCCGATTTTGCAACCCTA
phenylalanine ammonia-lyase-F	CTGCCCTATCGTCAGCGTCT
phenylalanine ammonia-lyase-R	AAGCGGCGATCCCCTGATG
chaclone isomerase-F	TGGCACCACGGATTAAGATCA
chaclone isomerase-R	CAACATTGCATTGCAGCCCC
cinnamate 4-hydroxylase-F	AGAGCGAGGACGATCCGTTG
cinnamate 4-hydroxylase-R	TCCTTCACCTGCTGGCACAA
coumarate-CoA ligase-F	TGACTGCGCACTACCAGAGG
coumarate-CoA ligase-R	GTCGAGGGATGGGTTGGGAG
caffeic acid O-methyltransferase 1-F	TGCCGCCTGGATTTACGGTT
caffeic acid O-methyltransferase 1-R	GGAGCACGTAGGTGGTGACA
caffeic acid O-methyltransferase 2-F	TCTATCGATCATGGCGGCGG
caffeic acid O-methyltransferase 2-R	GCGATGAAACTGGCCACAGG
pectin methylesterase inhibitor 1-F	GCGTTCGCATCCCTTCAAAA
pectin methylesterase inhibitor 1-R	CTTCACCGCTGGGCTTTGAG
pectin methylesterase inhibitor 2-F	TCGGCTGTAATTCGCCTCCT
pectin methylesterase inhibitor 2-R	TGCATCCGGTACCTCTCGTG
LTP1-F	GCGAAATCAAGCGCGGTAGT
LTP1-R	AGACCTGACGCCCTTACAGC
LTP2-F	TTGTGCGTGATGCTAATGGC
LTP2-R	TCTTAATGCACTCGCACGCA
